# Supplementary material for: Molecular Interactions of Prodiginines with the BH3 Domain of Anti-Apoptotic Bcl-2 Family Members
Source: PLoS One. 2013 Feb 27;8(2):e57562. doi: 10.1371/journal.pone.0057562 (PMC3583838; doi:10.1371/journal.pone.0057562)
Supplement: File S1 — The coordinates (in pdb format) are provided for the best scoring structures for each ligand and protein. (PDB) [file pone.0057562.s002.pdb]

REMARK 888
REMARK 888 WRITTEN BY MAESTRO (A PRODUCT OF SCHRODINGER, LLC)
TITLE     MCL-1.PG
MODEL        1
ATOM      1  N   ASP A 172     -28.413  20.817  -8.750  1.00 96.19           N1+
ATOM      2  CA  ASP A 172     -29.502  20.524  -9.704  1.00 96.26           C
ATOM      3  C   ASP A 172     -30.618  19.733  -9.020  1.00 95.89           C
ATOM      4  O   ASP A 172     -30.351  18.939  -8.116  1.00 95.71           O
ATOM      5  CB  ASP A 172     -29.016  19.727 -10.934  1.00 96.65           C
ATOM      6  CG  ASP A 172     -27.773  20.317 -11.582  1.00 97.20           C
ATOM      7  OD1 ASP A 172     -26.667  19.864 -11.225  1.00 97.97           O
ATOM      8  OD2 ASP A 172     -27.931  21.192 -12.457  1.00 97.35           O1-
ATOM      9  H1  ASP A 172     -27.679  21.328  -9.218  1.00  0.00           H
ATOM     10  H2  ASP A 172     -28.775  21.363  -7.983  1.00  0.00           H
ATOM     11  H3  ASP A 172     -28.043  19.948  -8.394  1.00  0.00           H
ATOM     12  HA  ASP A 172     -29.898  21.486 -10.034  1.00  0.00           H
ATOM     13 2HB  ASP A 172     -28.786  18.697 -10.653  1.00  0.00           H
ATOM     14  HB3 ASP A 172     -29.806  19.667 -11.683  1.00  0.00           H
ATOM     15  N   ASP A 173     -31.865  19.874  -9.497  1.00 95.58           N
ATOM     16  CA  ASP A 173     -33.037  19.131  -9.015  1.00 95.01           C
ATOM     17  C   ASP A 173     -32.876  17.606  -9.190  1.00 94.17           C
ATOM     18  O   ASP A 173     -33.196  16.830  -8.291  1.00 94.07           O
ATOM     19  CB  ASP A 173     -34.306  19.661  -9.717  1.00 95.46           C
ATOM     20  CG  ASP A 173     -35.584  18.975  -9.233  1.00 96.43           C
ATOM     21  OD1 ASP A 173     -35.846  19.070  -8.015  1.00 96.63           O
ATOM     22  OD2 ASP A 173     -36.267  18.357 -10.075  1.00 97.57           O1-
ATOM     23  H   ASP A 173     -32.017  20.529 -10.250  1.00  0.00           H
ATOM     24  HA  ASP A 173     -33.130  19.325  -7.945  1.00  0.00           H
ATOM     25 2HB  ASP A 173     -34.416  20.731  -9.537  1.00  0.00           H
ATOM     26  HB3 ASP A 173     -34.225  19.533 -10.797  1.00  0.00           H
ATOM     27  N   LEU A 174     -32.265  17.192 -10.309  1.00 93.04           N
ATOM     28  CA  LEU A 174     -31.900  15.806 -10.594  1.00 91.69           C
ATOM     29  C   LEU A 174     -30.865  15.263  -9.591  1.00 90.46           C
ATOM     30  O   LEU A 174     -30.876  14.066  -9.314  1.00 90.50           O
ATOM     31  CB  LEU A 174     -31.350  15.680 -12.036  1.00 91.89           C
ATOM     32  CG  LEU A 174     -32.425  15.573 -13.142  1.00 92.18           C
ATOM     33  CD1 LEU A 174     -33.197  16.883 -13.372  1.00 92.08           C
ATOM     34  CD2 LEU A 174     -31.798  15.088 -14.459  1.00 91.48           C
ATOM     35  H   LEU A 174     -32.059  17.885 -11.010  1.00  0.00           H
ATOM     36  HA  LEU A 174     -32.794  15.188 -10.499  1.00  0.00           H
ATOM     37 2HB  LEU A 174     -30.652  16.490 -12.255  1.00  0.00           H
ATOM     38  HB3 LEU A 174     -30.751  14.769 -12.091  1.00  0.00           H
ATOM     39  HG  LEU A 174     -33.147  14.812 -12.840  1.00  0.00           H
ATOM     40 1HD1 LEU A 174     -33.897  16.782 -14.202  1.00  0.00           H
ATOM     41 2HD1 LEU A 174     -33.787  17.164 -12.500  1.00  0.00           H
ATOM     42 3HD1 LEU A 174     -32.524  17.708 -13.609  1.00  0.00           H
ATOM     43 1HD2 LEU A 174     -32.560  14.925 -15.222  1.00  0.00           H
ATOM     44 2HD2 LEU A 174     -31.082  15.810 -14.854  1.00  0.00           H
ATOM     45 3HD2 LEU A 174     -31.272  14.143 -14.324  1.00  0.00           H
ATOM     46  N   TYR A 175     -30.010  16.124  -9.013  1.00 88.83           N
ATOM     47  CA  TYR A 175     -29.051  15.743  -7.975  1.00 87.01           C
ATOM     48  C   TYR A 175     -29.776  15.585  -6.630  1.00 85.85           C
ATOM     49  O   TYR A 175     -29.483  14.631  -5.917  1.00 85.33           O
ATOM     50  CB  TYR A 175     -27.910  16.782  -7.851  1.00 87.16           C
ATOM     51  CG  TYR A 175     -26.625  16.207  -7.266  1.00 87.20           C
ATOM     52  CD1 TYR A 175     -26.448  16.119  -5.868  1.00 87.15           C
ATOM     53  CD2 TYR A 175     -25.612  15.718  -8.121  1.00 87.66           C
ATOM     54  CE1 TYR A 175     -25.291  15.517  -5.335  1.00 87.20           C
ATOM     55  CE2 TYR A 175     -24.456  15.114  -7.586  1.00 87.45           C
ATOM     56  CZ  TYR A 175     -24.304  14.993  -6.191  1.00 87.42           C
ATOM     57  OH  TYR A 175     -23.225  14.352  -5.654  1.00 87.70           O
ATOM     58  H   TYR A 175     -30.138  17.109  -9.191  1.00  0.00           H
ATOM     59  HA  TYR A 175     -28.610  14.780  -8.231  1.00  0.00           H
ATOM     60 2HB  TYR A 175     -27.670  17.191  -8.833  1.00  0.00           H
ATOM     61  HB3 TYR A 175     -28.219  17.637  -7.248  1.00  0.00           H
ATOM     62  HD1 TYR A 175     -27.211  16.484  -5.195  1.00  0.00           H
ATOM     63  HD2 TYR A 175     -25.726  15.783  -9.193  1.00  0.00           H
ATOM     64  HE1 TYR A 175     -25.171  15.431  -4.266  1.00  0.00           H
ATOM     65  HE2 TYR A 175     -23.701  14.730  -8.253  1.00  0.00           H
ATOM     66  HH  TYR A 175     -22.723  13.822  -6.262  1.00  0.00           H
ATOM     67  N   ARG A 176     -30.772  16.436  -6.316  1.00 84.57           N
ATOM     68  CA  ARG A 176     -31.628  16.282  -5.130  1.00 83.22           C
ATOM     69  C   ARG A 176     -32.392  14.951  -5.190  1.00 82.34           C
ATOM     70  O   ARG A 176     -32.378  14.186  -4.227  1.00 81.93           O
ATOM     71  CB  ARG A 176     -32.663  17.422  -4.993  1.00 83.33           C
ATOM     72  CG  ARG A 176     -32.100  18.852  -4.958  1.00 83.41           C
ATOM     73  CD  ARG A 176     -33.133  19.889  -4.475  1.00 82.97           C
ATOM     74  NE  ARG A 176     -34.400  19.817  -5.224  1.00 82.06           N
ATOM     75  CZ  ARG A 176     -35.619  20.159  -4.776  1.00 81.98           C
ATOM     76  NH1 ARG A 176     -35.821  20.625  -3.538  1.00 81.90           N
ATOM     77  NH2 ARG A 176     -36.661  20.036  -5.600  1.00 81.92           N1+
ATOM     78  H   ARG A 176     -30.984  17.177  -6.971  1.00  0.00           H
ATOM     79  HA  ARG A 176     -30.988  16.270  -4.245  1.00  0.00           H
ATOM     80 2HB  ARG A 176     -33.412  17.355  -5.783  1.00  0.00           H
ATOM     81  HB3 ARG A 176     -33.217  17.249  -4.069  1.00  0.00           H
ATOM     82 2HG  ARG A 176     -31.241  18.882  -4.287  1.00  0.00           H
ATOM     83  HG3 ARG A 176     -31.724  19.135  -5.939  1.00  0.00           H
ATOM     84 2HD  ARG A 176     -33.332  19.721  -3.418  1.00  0.00           H
ATOM     85  HD3 ARG A 176     -32.727  20.898  -4.558  1.00  0.00           H
ATOM     86  HE  ARG A 176     -34.351  19.465  -6.174  1.00  0.00           H
ATOM     87 1HH1 ARG A 176     -35.067  20.681  -2.860  1.00  0.00           H
ATOM     88 2HH1 ARG A 176     -36.747  20.879  -3.228  1.00  0.00           H
ATOM     89 1HH2 ARG A 176     -36.511  19.656  -6.542  1.00  0.00           H
ATOM     90 2HH2 ARG A 176     -37.601  20.261  -5.313  1.00  0.00           H
ATOM     91  N   GLN A 177     -33.008  14.681  -6.353  1.00 81.30           N
ATOM     92  CA  GLN A 177     -33.694  13.441  -6.691  1.00 80.15           C
ATOM     93  C   GLN A 177     -32.774  12.224  -6.529  1.00 79.64           C
ATOM     94  O   GLN A 177     -33.055  11.356  -5.709  1.00 79.62           O
ATOM     95  CB  GLN A 177     -34.367  13.569  -8.074  1.00 79.96           C
ATOM     96  CG  GLN A 177     -35.333  12.407  -8.402  1.00 79.60           C
ATOM     97  CD  GLN A 177     -36.195  12.604  -9.653  1.00 80.20           C
ATOM     98  OE1 GLN A 177     -36.801  11.654 -10.132  1.00 81.61           O
ATOM     99  NE2 GLN A 177     -36.248  13.793 -10.244  1.00 80.37           N
ATOM    100  H   GLN A 177     -32.989  15.410  -7.061  1.00  0.00           H
ATOM    101  HA  GLN A 177     -34.491  13.303  -5.977  1.00  0.00           H
ATOM    102 2HB  GLN A 177     -34.924  14.508  -8.081  1.00  0.00           H
ATOM    103  HB3 GLN A 177     -33.612  13.647  -8.856  1.00  0.00           H
ATOM    104 2HG  GLN A 177     -34.779  11.475  -8.510  1.00  0.00           H
ATOM    105  HG3 GLN A 177     -36.019  12.256  -7.567  1.00  0.00           H
ATOM    106 1HE2 GLN A 177     -35.799  14.601  -9.842  1.00  0.00           H
ATOM    107 2HE2 GLN A 177     -36.799  13.884 -11.094  1.00  0.00           H
ATOM    108  N   SER A 178     -31.645  12.201  -7.246  1.00 78.96           N
ATOM    109  CA  SER A 178     -30.725  11.069  -7.270  1.00 78.56           C
ATOM    110  C   SER A 178     -30.033  10.819  -5.915  1.00 77.98           C
ATOM    111  O   SER A 178     -29.923   9.664  -5.502  1.00 77.76           O
ATOM    112  CB  SER A 178     -29.675  11.310  -8.373  1.00 78.60           C
ATOM    113  OG  SER A 178     -30.285  11.442  -9.646  1.00 78.85           O
ATOM    114  H   SER A 178     -31.454  12.975  -7.871  1.00  0.00           H
ATOM    115  HA  SER A 178     -31.292  10.168  -7.505  1.00  0.00           H
ATOM    116 2HB  SER A 178     -29.124  12.230  -8.186  1.00  0.00           H
ATOM    117  HB3 SER A 178     -28.956  10.490  -8.406  1.00  0.00           H
ATOM    118  HG  SER A 178     -30.583  12.350  -9.712  1.00  0.00           H
ATOM    119  N   LEU A 179     -29.606  11.873  -5.197  1.00 77.72           N
ATOM    120  CA  LEU A 179     -28.829  11.741  -3.964  1.00 77.61           C
ATOM    121  C   LEU A 179     -29.675  11.124  -2.845  1.00 77.79           C
ATOM    122  O   LEU A 179     -29.201  10.218  -2.159  1.00 77.66           O
ATOM    123  CB  LEU A 179     -28.297  13.120  -3.498  1.00 77.48           C
ATOM    124  CG  LEU A 179     -27.292  13.087  -2.320  1.00 77.07           C
ATOM    125  CD1 LEU A 179     -25.951  12.441  -2.713  1.00 74.98           C
ATOM    126  CD2 LEU A 179     -27.067  14.501  -1.765  1.00 77.27           C
ATOM    127  H   LEU A 179     -29.754  12.814  -5.553  1.00  0.00           H
ATOM    128  HA  LEU A 179     -27.991  11.075  -4.172  1.00  0.00           H
ATOM    129 2HB  LEU A 179     -27.816  13.632  -4.328  1.00  0.00           H
ATOM    130  HB3 LEU A 179     -29.147  13.752  -3.231  1.00  0.00           H
ATOM    131  HG  LEU A 179     -27.713  12.502  -1.501  1.00  0.00           H
ATOM    132 1HD1 LEU A 179     -25.251  12.450  -1.877  1.00  0.00           H
ATOM    133 2HD1 LEU A 179     -26.072  11.400  -3.012  1.00  0.00           H
ATOM    134 3HD1 LEU A 179     -25.479  12.969  -3.542  1.00  0.00           H
ATOM    135 1HD2 LEU A 179     -26.368  14.491  -0.928  1.00  0.00           H
ATOM    136 2HD2 LEU A 179     -26.666  15.171  -2.524  1.00  0.00           H
ATOM    137 3HD2 LEU A 179     -28.000  14.935  -1.403  1.00  0.00           H
ATOM    138  N   GLU A 180     -30.923  11.581  -2.666  1.00 78.01           N
ATOM    139  CA  GLU A 180     -31.788  11.123  -1.578  1.00 78.20           C
ATOM    140  C   GLU A 180     -32.336   9.704  -1.848  1.00 78.28           C
ATOM    141  O   GLU A 180     -32.791   9.049  -0.914  1.00 78.53           O
ATOM    142  CB  GLU A 180     -32.950  12.123  -1.378  1.00 78.26           C
ATOM    143  CG  GLU A 180     -33.309  12.336   0.110  1.00 78.83           C
ATOM    144  CD  GLU A 180     -34.564  13.183   0.338  1.00 78.33           C
ATOM    145  OE1 GLU A 180     -34.973  13.903  -0.595  1.00 78.47           O
ATOM    146  OE2 GLU A 180     -35.124  13.082   1.450  1.00 78.46           O1-
ATOM    147  H   GLU A 180     -31.278  12.293  -3.295  1.00  0.00           H
ATOM    148  HA  GLU A 180     -31.190  11.084  -0.665  1.00  0.00           H
ATOM    149 2HB  GLU A 180     -32.691  13.093  -1.805  1.00  0.00           H
ATOM    150  HB3 GLU A 180     -33.830  11.781  -1.924  1.00  0.00           H
ATOM    151 2HG  GLU A 180     -33.457  11.370   0.593  1.00  0.00           H
ATOM    152  HG3 GLU A 180     -32.477  12.814   0.627  1.00  0.00           H
ATOM    153  N   ILE A 181     -32.248   9.201  -3.088  1.00 78.47           N
ATOM    154  CA  ILE A 181     -32.497   7.801  -3.422  1.00 78.98           C
ATOM    155  C   ILE A 181     -31.226   6.995  -3.081  1.00 79.18           C
ATOM    156  O   ILE A 181     -31.279   6.089  -2.246  1.00 79.56           O
ATOM    157  CB  ILE A 181     -32.863   7.667  -4.931  1.00 78.93           C
ATOM    158  CG1 ILE A 181     -34.169   8.417  -5.279  1.00 79.50           C
ATOM    159  CG2 ILE A 181     -32.972   6.199  -5.396  1.00 78.68           C
ATOM    160  CD1 ILE A 181     -34.280   8.738  -6.776  1.00 79.34           C
ATOM    161  H   ILE A 181     -31.896   9.805  -3.819  1.00  0.00           H
ATOM    162  HA  ILE A 181     -33.322   7.417  -2.824  1.00  0.00           H
ATOM    163  HB  ILE A 181     -32.061   8.125  -5.511  1.00  0.00           H
ATOM    164 2HG1 ILE A 181     -35.037   7.845  -4.955  1.00  0.00           H
ATOM    165 HG13 ILE A 181     -34.228   9.355  -4.730  1.00  0.00           H
ATOM    166 1HG2 ILE A 181     -33.340   6.125  -6.418  1.00  0.00           H
ATOM    167 2HG2 ILE A 181     -32.002   5.703  -5.383  1.00  0.00           H
ATOM    168 3HG2 ILE A 181     -33.651   5.624  -4.768  1.00  0.00           H
ATOM    169 1HD1 ILE A 181     -35.065   9.461  -6.977  1.00  0.00           H
ATOM    170 2HD1 ILE A 181     -33.358   9.173  -7.157  1.00  0.00           H
ATOM    171 3HD1 ILE A 181     -34.481   7.847  -7.365  1.00  0.00           H
ATOM    172  N   ILE A 182     -30.085   7.321  -3.711  1.00 79.21           N
ATOM    173  CA  ILE A 182     -28.847   6.539  -3.650  1.00 79.18           C
ATOM    174  C   ILE A 182     -28.271   6.509  -2.221  1.00 79.39           C
ATOM    175  O   ILE A 182     -27.983   5.427  -1.711  1.00 79.46           O
ATOM    176  CB  ILE A 182     -27.816   7.072  -4.694  1.00 79.18           C
ATOM    177  CG1 ILE A 182     -28.340   6.903  -6.141  1.00 78.19           C
ATOM    178  CG2 ILE A 182     -26.431   6.389  -4.583  1.00 78.97           C
ATOM    179  CD1 ILE A 182     -27.590   7.750  -7.180  1.00 77.01           C
ATOM    180  H   ILE A 182     -30.099   8.113  -4.350  1.00  0.00           H
ATOM    181  HA  ILE A 182     -29.095   5.509  -3.914  1.00  0.00           H
ATOM    182  HB  ILE A 182     -27.676   8.139  -4.505  1.00  0.00           H
ATOM    183 2HG1 ILE A 182     -28.293   5.851  -6.421  1.00  0.00           H
ATOM    184 HG13 ILE A 182     -29.395   7.169  -6.203  1.00  0.00           H
ATOM    185 1HG2 ILE A 182     -25.707   6.835  -5.260  1.00  0.00           H
ATOM    186 2HG2 ILE A 182     -26.000   6.475  -3.589  1.00  0.00           H
ATOM    187 3HG2 ILE A 182     -26.492   5.327  -4.821  1.00  0.00           H
ATOM    188 1HD1 ILE A 182     -27.890   7.483  -8.192  1.00  0.00           H
ATOM    189 2HD1 ILE A 182     -27.798   8.810  -7.037  1.00  0.00           H
ATOM    190 3HD1 ILE A 182     -26.513   7.625  -7.126  1.00  0.00           H
ATOM    191  N   SER A 183     -28.118   7.669  -1.563  1.00 79.27           N
ATOM    192  CA  SER A 183     -27.504   7.754  -0.235  1.00 79.58           C
ATOM    193  C   SER A 183     -28.366   7.088   0.850  1.00 79.54           C
ATOM    194  O   SER A 183     -27.819   6.544   1.807  1.00 79.41           O
ATOM    195  CB  SER A 183     -27.164   9.222   0.114  1.00 79.77           C
ATOM    196  OG  SER A 183     -28.299  10.038   0.348  1.00 81.55           O
ATOM    197  H   SER A 183     -28.455   8.526  -1.994  1.00  0.00           H
ATOM    198  HA  SER A 183     -26.569   7.193  -0.266  1.00  0.00           H
ATOM    199 2HB  SER A 183     -26.543   9.236   1.010  1.00  0.00           H
ATOM    200  HB3 SER A 183     -26.562   9.675  -0.675  1.00  0.00           H
ATOM    201  HG  SER A 183     -28.726  10.177  -0.499  1.00  0.00           H
ATOM    202  N   ARG A 184     -29.696   7.058   0.680  1.00 79.79           N
ATOM    203  CA  ARG A 184     -30.579   6.285   1.541  1.00 80.25           C
ATOM    204  C   ARG A 184     -30.430   4.793   1.230  1.00 80.37           C
ATOM    205  O   ARG A 184     -30.123   4.037   2.146  1.00 80.33           O
ATOM    206  CB  ARG A 184     -32.042   6.723   1.367  1.00 79.88           C
ATOM    207  CG  ARG A 184     -32.325   8.099   1.993  1.00 80.39           C
ATOM    208  CD  ARG A 184     -33.823   8.429   2.013  1.00 80.76           C
ATOM    209  NE  ARG A 184     -34.504   7.744   3.122  1.00 81.43           N
ATOM    210  CZ  ARG A 184     -35.813   7.792   3.399  1.00 81.24           C
ATOM    211  NH1 ARG A 184     -36.666   8.498   2.653  1.00 81.21           N
ATOM    212  NH2 ARG A 184     -36.288   7.119   4.444  1.00 81.28           N1+
ATOM    213  H   ARG A 184     -30.076   7.472  -0.158  1.00  0.00           H
ATOM    214  HA  ARG A 184     -30.293   6.434   2.585  1.00  0.00           H
ATOM    215 2HB  ARG A 184     -32.329   6.713   0.315  1.00  0.00           H
ATOM    216  HB3 ARG A 184     -32.684   5.992   1.857  1.00  0.00           H
ATOM    217 2HG  ARG A 184     -31.936   8.130   3.011  1.00  0.00           H
ATOM    218  HG3 ARG A 184     -31.783   8.873   1.449  1.00  0.00           H
ATOM    219 2HD  ARG A 184     -33.958   9.503   2.146  1.00  0.00           H
ATOM    220  HD3 ARG A 184     -34.292   8.160   1.066  1.00  0.00           H
ATOM    221  HE  ARG A 184     -33.917   7.167   3.712  1.00  0.00           H
ATOM    222 1HH1 ARG A 184     -36.333   9.040   1.869  1.00  0.00           H
ATOM    223 2HH1 ARG A 184     -37.641   8.560   2.919  1.00  0.00           H
ATOM    224 1HH2 ARG A 184     -35.666   6.631   5.100  1.00  0.00           H
ATOM    225 2HH2 ARG A 184     -37.282   7.094   4.626  1.00  0.00           H
ATOM    226  N   TYR A 185     -30.571   4.370  -0.036  1.00 80.73           N
ATOM    227  CA  TYR A 185     -30.494   2.964  -0.448  1.00 81.09           C
ATOM    228  C   TYR A 185     -29.181   2.276  -0.027  1.00 81.12           C
ATOM    229  O   TYR A 185     -29.214   1.171   0.510  1.00 80.82           O
ATOM    230  CB  TYR A 185     -30.745   2.822  -1.964  1.00 81.57           C
ATOM    231  CG  TYR A 185     -30.838   1.379  -2.442  1.00 82.16           C
ATOM    232  CD1 TYR A 185     -31.920   0.569  -2.033  1.00 83.17           C
ATOM    233  CD2 TYR A 185     -29.829   0.830  -3.263  1.00 81.04           C
ATOM    234  CE1 TYR A 185     -31.974  -0.784  -2.420  1.00 82.33           C
ATOM    235  CE2 TYR A 185     -29.893  -0.520  -3.659  1.00 81.66           C
ATOM    236  CZ  TYR A 185     -30.956  -1.332  -3.222  1.00 82.50           C
ATOM    237  OH  TYR A 185     -30.979  -2.656  -3.546  1.00 83.02           O
ATOM    238  H   TYR A 185     -30.779   5.057  -0.757  1.00  0.00           H
ATOM    239  HA  TYR A 185     -31.307   2.454   0.068  1.00  0.00           H
ATOM    240 2HB  TYR A 185     -31.681   3.317  -2.223  1.00  0.00           H
ATOM    241  HB3 TYR A 185     -29.966   3.345  -2.522  1.00  0.00           H
ATOM    242  HD1 TYR A 185     -32.699   0.977  -1.406  1.00  0.00           H
ATOM    243  HD2 TYR A 185     -28.994   1.436  -3.584  1.00  0.00           H
ATOM    244  HE1 TYR A 185     -32.791  -1.404  -2.088  1.00  0.00           H
ATOM    245  HE2 TYR A 185     -29.113  -0.937  -4.280  1.00  0.00           H
ATOM    246  HH  TYR A 185     -31.751  -3.107  -3.210  1.00  0.00           H
ATOM    247  N   LEU A 186     -28.035   2.950  -0.186  1.00 81.24           N
ATOM    248  CA  LEU A 186     -26.726   2.444   0.229  1.00 81.60           C
ATOM    249  C   LEU A 186     -26.613   2.273   1.759  1.00 81.65           C
ATOM    250  O   LEU A 186     -26.021   1.296   2.215  1.00 81.75           O
ATOM    251  CB  LEU A 186     -25.624   3.383  -0.313  1.00 81.83           C
ATOM    252  CG  LEU A 186     -25.035   2.954  -1.676  1.00 81.35           C
ATOM    253  CD1 LEU A 186     -26.078   2.772  -2.793  1.00 81.39           C
ATOM    254  CD2 LEU A 186     -23.940   3.929  -2.126  1.00 81.45           C
ATOM    255  H   LEU A 186     -28.072   3.857  -0.646  1.00  0.00           H
ATOM    256  HA  LEU A 186     -26.589   1.449  -0.197  1.00  0.00           H
ATOM    257 2HB  LEU A 186     -25.980   4.413  -0.353  1.00  0.00           H
ATOM    258  HB3 LEU A 186     -24.796   3.403   0.396  1.00  0.00           H
ATOM    259  HG  LEU A 186     -24.559   1.987  -1.521  1.00  0.00           H
ATOM    260 1HD1 LEU A 186     -25.605   2.476  -3.730  1.00  0.00           H
ATOM    261 2HD1 LEU A 186     -26.802   1.994  -2.550  1.00  0.00           H
ATOM    262 3HD1 LEU A 186     -26.628   3.691  -2.985  1.00  0.00           H
ATOM    263 1HD2 LEU A 186     -23.406   3.540  -2.993  1.00  0.00           H
ATOM    264 2HD2 LEU A 186     -24.365   4.893  -2.401  1.00  0.00           H
ATOM    265 3HD2 LEU A 186     -23.205   4.103  -1.340  1.00  0.00           H
ATOM    266  N   ARG A 187     -27.225   3.162   2.556  1.00 81.72           N
ATOM    267  CA  ARG A 187     -27.284   3.039   4.017  1.00 82.18           C
ATOM    268  C   ARG A 187     -28.300   1.960   4.437  1.00 81.62           C
ATOM    269  O   ARG A 187     -28.030   1.192   5.363  1.00 81.26           O
ATOM    270  CB  ARG A 187     -27.730   4.375   4.643  1.00 82.12           C
ATOM    271  CG  ARG A 187     -26.693   5.505   4.534  1.00 83.47           C
ATOM    272  CD  ARG A 187     -27.301   6.857   4.939  1.00 83.87           C
ATOM    273  NE  ARG A 187     -26.435   7.982   4.558  1.00 86.13           N
ATOM    274  CZ  ARG A 187     -26.790   9.093   3.893  1.00 85.21           C
ATOM    275  NH1 ARG A 187     -28.038   9.292   3.454  1.00 85.06           N
ATOM    276  NH2 ARG A 187     -25.861  10.021   3.662  1.00 85.21           N1+
ATOM    277  H   ARG A 187     -27.762   3.899   2.117  1.00  0.00           H
ATOM    278  HA  ARG A 187     -26.302   2.764   4.406  1.00  0.00           H
ATOM    279 2HB  ARG A 187     -28.666   4.693   4.182  1.00  0.00           H
ATOM    280  HB3 ARG A 187     -27.960   4.228   5.701  1.00  0.00           H
ATOM    281 2HG  ARG A 187     -25.837   5.278   5.170  1.00  0.00           H
ATOM    282  HG3 ARG A 187     -26.298   5.562   3.520  1.00  0.00           H
ATOM    283 2HD  ARG A 187     -28.275   6.970   4.467  1.00  0.00           H
ATOM    284  HD3 ARG A 187     -27.474   6.890   6.015  1.00  0.00           H
ATOM    285  HE  ARG A 187     -25.464   7.906   4.856  1.00  0.00           H
ATOM    286 1HH1 ARG A 187     -28.735   8.576   3.585  1.00  0.00           H
ATOM    287 2HH1 ARG A 187     -28.270  10.085   2.870  1.00  0.00           H
ATOM    288 1HH2 ARG A 187     -24.916   9.870   3.994  1.00  0.00           H
ATOM    289 2HH2 ARG A 187     -26.079  10.876   3.170  1.00  0.00           H
ATOM    290  N   GLU A 188     -29.444   1.868   3.745  1.00 81.47           N
ATOM    291  CA  GLU A 188     -30.495   0.877   3.971  1.00 81.68           C
ATOM    292  C   GLU A 188     -29.960  -0.543   3.740  1.00 81.68           C
ATOM    293  O   GLU A 188     -30.162  -1.430   4.566  1.00 81.67           O
ATOM    294  CB  GLU A 188     -31.674   1.130   3.008  1.00 81.46           C
ATOM    295  CG  GLU A 188     -32.549   2.337   3.392  1.00 82.79           C
ATOM    296  CD  GLU A 188     -33.582   2.697   2.325  1.00 84.83           C
ATOM    297  OE1 GLU A 188     -33.980   1.803   1.546  1.00 83.75           O
ATOM    298  OE2 GLU A 188     -33.988   3.877   2.311  1.00 85.25           O1-
ATOM    299  H   GLU A 188     -29.624   2.572   3.030  1.00  0.00           H
ATOM    300  HA  GLU A 188     -30.831   0.957   5.005  1.00  0.00           H
ATOM    301 2HB  GLU A 188     -31.304   1.243   1.992  1.00  0.00           H
ATOM    302  HB3 GLU A 188     -32.309   0.244   2.983  1.00  0.00           H
ATOM    303 2HG  GLU A 188     -33.067   2.130   4.324  1.00  0.00           H
ATOM    304  HG3 GLU A 188     -31.937   3.213   3.595  1.00  0.00           H
ATOM    305  N   GLN A 189     -29.222  -0.737   2.644  1.00 81.82           N
ATOM    306  CA  GLN A 189     -28.593  -1.999   2.282  1.00 81.97           C
ATOM    307  C   GLN A 189     -27.422  -2.344   3.211  1.00 81.94           C
ATOM    308  O   GLN A 189     -27.282  -3.505   3.587  1.00 82.09           O
ATOM    309  CB  GLN A 189     -28.111  -1.894   0.823  1.00 82.03           C
ATOM    310  CG  GLN A 189     -29.287  -1.928  -0.173  1.00 83.99           C
ATOM    311  CD  GLN A 189     -29.950  -3.299  -0.237  1.00 86.56           C
ATOM    312  OE1 GLN A 189     -29.272  -4.316  -0.336  1.00 86.81           O
ATOM    313  NE2 GLN A 189     -31.272  -3.342  -0.182  1.00 86.92           N
ATOM    314  H   GLN A 189     -29.126   0.041   1.993  1.00  0.00           H
ATOM    315  HA  GLN A 189     -29.324  -2.803   2.386  1.00  0.00           H
ATOM    316 2HB  GLN A 189     -27.533  -0.980   0.680  1.00  0.00           H
ATOM    317  HB3 GLN A 189     -27.421  -2.706   0.593  1.00  0.00           H
ATOM    318 2HG  GLN A 189     -30.030  -1.171   0.076  1.00  0.00           H
ATOM    319  HG3 GLN A 189     -28.939  -1.679  -1.173  1.00  0.00           H
ATOM    320 1HE2 GLN A 189     -31.800  -2.487  -0.135  1.00  0.00           H
ATOM    321 2HE2 GLN A 189     -31.738  -4.236  -0.321  1.00  0.00           H
ATOM    322  N   ALA A 190     -26.618  -1.352   3.625  1.00 81.79           N
ATOM    323  CA  ALA A 190     -25.500  -1.553   4.545  1.00 81.51           C
ATOM    324  C   ALA A 190     -25.969  -1.937   5.958  1.00 81.30           C
ATOM    325  O   ALA A 190     -25.366  -2.809   6.580  1.00 81.20           O
ATOM    326  CB  ALA A 190     -24.650  -0.276   4.615  1.00 81.41           C
ATOM    327  H   ALA A 190     -26.756  -0.424   3.240  1.00  0.00           H
ATOM    328  HA  ALA A 190     -24.883  -2.366   4.166  1.00  0.00           H
ATOM    329 1HB  ALA A 190     -23.795  -0.408   5.278  1.00  0.00           H
ATOM    330 2HB  ALA A 190     -24.247  -0.024   3.634  1.00  0.00           H
ATOM    331 3HB  ALA A 190     -25.223   0.579   4.973  1.00  0.00           H
ATOM    332  N   THR A 191     -27.040  -1.313   6.468  1.00 81.35           N
ATOM    333  CA  THR A 191     -27.633  -1.666   7.761  1.00 81.42           C
ATOM    334  C   THR A 191     -28.448  -2.973   7.669  1.00 81.33           C
ATOM    335  O   THR A 191     -28.399  -3.790   8.587  1.00 81.30           O
ATOM    336  CB  THR A 191     -28.526  -0.501   8.265  1.00 81.23           C
ATOM    337  OG1 THR A 191     -29.525  -0.133   7.326  1.00 82.15           O
ATOM    338  CG2 THR A 191     -27.725   0.750   8.655  1.00 81.52           C
ATOM    339  H   THR A 191     -27.483  -0.586   5.918  1.00  0.00           H
ATOM    340  HA  THR A 191     -26.838  -1.835   8.490  1.00  0.00           H
ATOM    341  HB  THR A 191     -29.050  -0.843   9.160  1.00  0.00           H
ATOM    342  HG1 THR A 191     -29.109   0.378   6.633  1.00  0.00           H
ATOM    343 1HG2 THR A 191     -28.383   1.540   9.017  1.00  0.00           H
ATOM    344 2HG2 THR A 191     -27.020   0.525   9.456  1.00  0.00           H
ATOM    345 3HG2 THR A 191     -27.150   1.151   7.820  1.00  0.00           H
ATOM    346  N   GLY A 192     -29.201  -3.163   6.580  1.00 81.55           N
ATOM    347  CA  GLY A 192     -30.056  -4.319   6.346  1.00 81.66           C
ATOM    348  C   GLY A 192     -31.527  -3.971   6.598  1.00 81.86           C
ATOM    349  O   GLY A 192     -32.296  -4.842   6.999  1.00 81.74           O
ATOM    350  H   GLY A 192     -29.226  -2.429   5.878  1.00  0.00           H
ATOM    351 2HA  GLY A 192     -29.945  -4.627   5.306  1.00  0.00           H
ATOM    352  HA3 GLY A 192     -29.767  -5.174   6.960  1.00  0.00           H
ATOM    353  N   SER A 193     -31.915  -2.699   6.438  1.00 82.20           N
ATOM    354  CA  SER A 193     -33.214  -2.164   6.820  1.00 82.70           C
ATOM    355  C   SER A 193     -33.677  -1.140   5.777  1.00 82.92           C
ATOM    356  O   SER A 193     -33.024  -0.120   5.579  1.00 82.43           O
ATOM    357  CB  SER A 193     -33.143  -1.684   8.289  1.00 82.83           C
ATOM    358  OG  SER A 193     -32.295  -0.562   8.494  1.00 82.94           O
ATOM    359  H   SER A 193     -31.265  -2.043   6.012  1.00  0.00           H
ATOM    360  HA  SER A 193     -33.944  -2.977   6.795  1.00  0.00           H
ATOM    361 2HB  SER A 193     -34.143  -1.417   8.633  1.00  0.00           H
ATOM    362  HB3 SER A 193     -32.809  -2.500   8.933  1.00  0.00           H
ATOM    363  HG  SER A 193     -31.475  -0.675   8.016  1.00  0.00           H
ATOM    364  N   LYS A 194     -34.790  -1.404   5.083  1.00 83.55           N
ATOM    365  CA  LYS A 194     -35.352  -0.545   4.039  1.00 83.98           C
ATOM    366  C   LYS A 194     -36.207   0.557   4.692  1.00 83.93           C
ATOM    367  O   LYS A 194     -37.439   0.508   4.671  1.00 83.68           O
ATOM    368  CB  LYS A 194     -36.187  -1.427   3.085  1.00 84.21           C
ATOM    369  CG  LYS A 194     -35.291  -2.324   2.210  1.00 85.23           C
ATOM    370  CD  LYS A 194     -36.061  -3.404   1.436  1.00 87.37           C
ATOM    371  CE  LYS A 194     -35.117  -4.258   0.578  1.00 89.22           C
ATOM    372  NZ  LYS A 194     -35.820  -5.362  -0.090  1.00 91.07           N1+
ATOM    373  H   LYS A 194     -35.299  -2.247   5.300  1.00  0.00           H
ATOM    374  HA  LYS A 194     -34.558  -0.062   3.467  1.00  0.00           H
ATOM    375 2HB  LYS A 194     -36.893  -2.032   3.657  1.00  0.00           H
ATOM    376  HB3 LYS A 194     -36.792  -0.798   2.430  1.00  0.00           H
ATOM    377 2HG  LYS A 194     -34.730  -1.697   1.515  1.00  0.00           H
ATOM    378  HG3 LYS A 194     -34.545  -2.818   2.835  1.00  0.00           H
ATOM    379 2HD  LYS A 194     -36.591  -4.045   2.142  1.00  0.00           H
ATOM    380  HD3 LYS A 194     -36.822  -2.945   0.804  1.00  0.00           H
ATOM    381 2HE  LYS A 194     -34.638  -3.642  -0.183  1.00  0.00           H
ATOM    382  HE3 LYS A 194     -34.324  -4.684   1.194  1.00  0.00           H
ATOM    383 1HZ  LYS A 194     -35.134  -5.913  -0.588  1.00  0.00           H
ATOM    384 2HZ  LYS A 194     -36.295  -5.938   0.589  1.00  0.00           H
ATOM    385 3HZ  LYS A 194     -36.481  -4.982  -0.754  1.00  0.00           H
ATOM    386  N   ASP A 195     -35.504   1.513   5.317  1.00 84.29           N
ATOM    387  CA  ASP A 195     -35.961   2.692   6.055  1.00 85.08           C
ATOM    388  C   ASP A 195     -37.169   3.401   5.413  1.00 85.19           C
ATOM    389  O   ASP A 195     -37.026   4.139   4.442  1.00 85.43           O
ATOM    390  CB  ASP A 195     -34.750   3.614   6.343  1.00 85.42           C
ATOM    391  CG  ASP A 195     -35.117   4.936   7.016  1.00 87.00           C
ATOM    392  OD1 ASP A 195     -35.754   4.872   8.087  1.00 87.04           O
ATOM    393  OD2 ASP A 195     -34.796   5.993   6.431  1.00 89.30           O1-
ATOM    394  H   ASP A 195     -34.501   1.367   5.304  1.00  0.00           H
ATOM    395  HA  ASP A 195     -36.298   2.318   7.024  1.00  0.00           H
ATOM    396 2HB  ASP A 195     -34.022   3.099   6.970  1.00  0.00           H
ATOM    397  HB3 ASP A 195     -34.245   3.849   5.405  1.00  0.00           H
ATOM    398  N   SER A 196     -38.365   3.156   5.947  1.00 85.19           N
ATOM    399  CA  SER A 196     -39.642   3.476   5.315  1.00 85.35           C
ATOM    400  C   SER A 196     -40.133   4.899   5.672  1.00 85.54           C
ATOM    401  O   SER A 196     -41.316   5.201   5.520  1.00 85.36           O
ATOM    402  CB  SER A 196     -40.661   2.437   5.841  1.00 85.39           C
ATOM    403  OG  SER A 196     -40.080   1.139   5.953  1.00 85.82           O
ATOM    404  H   SER A 196     -38.417   2.483   6.698  1.00  0.00           H
ATOM    405  HA  SER A 196     -39.553   3.392   4.230  1.00  0.00           H
ATOM    406 2HB  SER A 196     -41.046   2.718   6.823  1.00  0.00           H
ATOM    407  HB3 SER A 196     -41.522   2.394   5.171  1.00  0.00           H
ATOM    408  HG  SER A 196     -39.471   1.000   5.229  1.00  0.00           H
ATOM    409  N   LYS A 197     -39.244   5.775   6.163  1.00 85.84           N
ATOM    410  CA  LYS A 197     -39.550   7.153   6.555  1.00 86.07           C
ATOM    411  C   LYS A 197     -39.742   8.060   5.312  1.00 86.13           C
ATOM    412  O   LYS A 197     -39.154   7.759   4.268  1.00 86.06           O
ATOM    413  CB  LYS A 197     -38.371   7.700   7.389  1.00 86.11           C
ATOM    414  CG  LYS A 197     -38.210   7.004   8.751  1.00 86.18           C
ATOM    415  CD  LYS A 197     -36.988   7.524   9.528  1.00 86.32           C
ATOM    416  CE  LYS A 197     -36.663   6.698  10.782  1.00 86.19           C
ATOM    417  NZ  LYS A 197     -37.692   6.858  11.823  1.00 86.39           N1+
ATOM    418  H   LYS A 197     -38.282   5.469   6.195  1.00  0.00           H
ATOM    419  HA  LYS A 197     -40.453   7.132   7.164  1.00  0.00           H
ATOM    420 2HB  LYS A 197     -37.443   7.611   6.825  1.00  0.00           H
ATOM    421  HB3 LYS A 197     -38.506   8.769   7.563  1.00  0.00           H
ATOM    422 2HG  LYS A 197     -39.115   7.141   9.343  1.00  0.00           H
ATOM    423  HG3 LYS A 197     -38.107   5.929   8.600  1.00  0.00           H
ATOM    424 2HD  LYS A 197     -36.116   7.492   8.873  1.00  0.00           H
ATOM    425  HD3 LYS A 197     -37.126   8.573   9.793  1.00  0.00           H
ATOM    426 2HE  LYS A 197     -36.563   5.641  10.534  1.00  0.00           H
ATOM    427  HE3 LYS A 197     -35.706   7.016  11.196  1.00  0.00           H
ATOM    428 1HZ  LYS A 197     -37.440   6.310  12.632  1.00  0.00           H
ATOM    429 2HZ  LYS A 197     -37.761   7.829  12.084  1.00  0.00           H
ATOM    430 3HZ  LYS A 197     -38.581   6.541  11.468  1.00  0.00           H
ATOM    431  N   PRO A 198     -40.529   9.161   5.408  1.00 86.24           N
ATOM    432  CA  PRO A 198     -40.729  10.161   4.342  1.00 86.58           C
ATOM    433  C   PRO A 198     -39.451  10.663   3.643  1.00 87.02           C
ATOM    434  O   PRO A 198     -38.407  10.829   4.272  1.00 87.20           O
ATOM    435  CB  PRO A 198     -41.451  11.334   5.021  1.00 86.21           C
ATOM    436  CG  PRO A 198     -42.200  10.706   6.180  1.00 85.97           C
ATOM    437  CD  PRO A 198     -41.352   9.496   6.577  1.00 86.13           C
ATOM    438  HA  PRO A 198     -41.389   9.701   3.604  1.00  0.00           H
ATOM    439 2HB  PRO A 198     -40.732  12.057   5.413  1.00  0.00           H
ATOM    440  HB3 PRO A 198     -42.111  11.870   4.337  1.00  0.00           H
ATOM    441 2HG  PRO A 198     -42.365  11.398   7.007  1.00  0.00           H
ATOM    442  HG3 PRO A 198     -43.178  10.366   5.835  1.00  0.00           H
ATOM    443 2HD  PRO A 198     -40.705   9.749   7.418  1.00  0.00           H
ATOM    444  HD3 PRO A 198     -42.000   8.671   6.877  1.00  0.00           H
ATOM    445  N   LEU A 199     -39.563  10.926   2.339  1.00 87.43           N
ATOM    446  CA  LEU A 199     -38.539  11.531   1.495  1.00 87.73           C
ATOM    447  C   LEU A 199     -38.962  12.989   1.249  1.00 87.90           C
ATOM    448  O   LEU A 199     -40.159  13.263   1.134  1.00 88.08           O
ATOM    449  CB  LEU A 199     -38.557  10.770   0.151  1.00 87.92           C
ATOM    450  CG  LEU A 199     -37.290  10.914  -0.709  1.00 88.03           C
ATOM    451  CD1 LEU A 199     -36.111  10.139  -0.114  1.00 87.97           C
ATOM    452  CD2 LEU A 199     -37.565  10.414  -2.128  1.00 88.85           C
ATOM    453  H   LEU A 199     -40.487  10.876   1.940  1.00  0.00           H
ATOM    454  HA  LEU A 199     -37.560  11.486   1.973  1.00  0.00           H
ATOM    455 2HB  LEU A 199     -38.725   9.707   0.330  1.00  0.00           H
ATOM    456  HB3 LEU A 199     -39.412  11.107  -0.434  1.00  0.00           H
ATOM    457  HG  LEU A 199     -37.018  11.967  -0.777  1.00  0.00           H
ATOM    458 1HD1 LEU A 199     -35.239  10.191  -0.765  1.00  0.00           H
ATOM    459 2HD1 LEU A 199     -35.813  10.535   0.855  1.00  0.00           H
ATOM    460 3HD1 LEU A 199     -36.358   9.088   0.012  1.00  0.00           H
ATOM    461 1HD2 LEU A 199     -36.653  10.364  -2.725  1.00  0.00           H
ATOM    462 2HD2 LEU A 199     -37.996   9.415  -2.108  1.00  0.00           H
ATOM    463 3HD2 LEU A 199     -38.262  11.070  -2.649  1.00  0.00           H
ATOM    464  N   GLY A 200     -37.998  13.906   1.141  1.00 88.03           N
ATOM    465  CA  GLY A 200     -38.229  15.343   1.043  1.00 88.03           C
ATOM    466  C   GLY A 200     -37.818  15.871  -0.330  1.00 88.06           C
ATOM    467  O   GLY A 200     -38.565  15.717  -1.295  1.00 87.98           O
ATOM    468  H   GLY A 200     -37.033  13.598   1.191  1.00  0.00           H
ATOM    469 2HA  GLY A 200     -39.273  15.607   1.219  1.00  0.00           H
ATOM    470  HA3 GLY A 200     -37.655  15.842   1.824  1.00  0.00           H
ATOM    471  N   GLU A 201     -36.633  16.492  -0.400  1.00 88.02           N
ATOM    472  CA  GLU A 201     -36.039  17.235  -1.520  1.00 88.10           C
ATOM    473  C   GLU A 201     -36.075  16.554  -2.900  1.00 87.43           C
ATOM    474  O   GLU A 201     -36.037  17.237  -3.921  1.00 87.50           O
ATOM    475  CB  GLU A 201     -34.582  17.591  -1.146  1.00 88.23           C
ATOM    476  CG  GLU A 201     -34.422  18.511   0.083  1.00 88.95           C
ATOM    477  CD  GLU A 201     -34.930  19.926  -0.184  1.00 89.04           C
ATOM    478  OE1 GLU A 201     -34.331  20.595  -1.053  1.00 89.55           O
ATOM    479  OE2 GLU A 201     -35.926  20.311   0.462  1.00 89.64           O1-
ATOM    480  H   GLU A 201     -36.084  16.504   0.446  1.00  0.00           H
ATOM    481  HA  GLU A 201     -36.616  18.154  -1.630  1.00  0.00           H
ATOM    482 2HB  GLU A 201     -34.023  16.670  -0.973  1.00  0.00           H
ATOM    483  HB3 GLU A 201     -34.093  18.059  -2.001  1.00  0.00           H
ATOM    484 2HG  GLU A 201     -34.920  18.095   0.959  1.00  0.00           H
ATOM    485  HG3 GLU A 201     -33.365  18.583   0.344  1.00  0.00           H
ATOM    486  N   ALA A 202     -36.125  15.221  -2.932  1.00 86.94           N
ATOM    487  CA  ALA A 202     -36.162  14.417  -4.144  1.00 86.49           C
ATOM    488  C   ALA A 202     -37.559  14.314  -4.772  1.00 86.15           C
ATOM    489  O   ALA A 202     -37.666  13.996  -5.957  1.00 86.00           O
ATOM    490  CB  ALA A 202     -35.719  12.999  -3.761  1.00 86.68           C
ATOM    491  H   ALA A 202     -36.089  14.740  -2.043  1.00  0.00           H
ATOM    492  HA  ALA A 202     -35.493  14.856  -4.882  1.00  0.00           H
ATOM    493 1HB  ALA A 202     -35.908  12.274  -4.552  1.00  0.00           H
ATOM    494 2HB  ALA A 202     -34.649  12.984  -3.564  1.00  0.00           H
ATOM    495 3HB  ALA A 202     -36.230  12.654  -2.866  1.00  0.00           H
ATOM    496  N   GLY A 203     -38.624  14.540  -3.996  1.00 86.03           N
ATOM    497  CA  GLY A 203     -39.988  14.614  -4.504  1.00 85.74           C
ATOM    498  C   GLY A 203     -40.672  13.243  -4.533  1.00 85.44           C
ATOM    499  O   GLY A 203     -40.090  12.222  -4.161  1.00 85.29           O
ATOM    500  H   GLY A 203     -38.470  14.805  -3.028  1.00  0.00           H
ATOM    501 2HA  GLY A 203     -40.556  15.273  -3.847  1.00  0.00           H
ATOM    502  HA3 GLY A 203     -40.009  15.061  -5.499  1.00  0.00           H
ATOM    503  N   ALA A 204     -41.906  13.205  -5.051  1.00 85.17           N
ATOM    504  CA  ALA A 204     -42.688  11.981  -5.239  1.00 84.72           C
ATOM    505  C   ALA A 204     -42.055  11.029  -6.269  1.00 84.31           C
ATOM    506  O   ALA A 204     -42.155   9.812  -6.121  1.00 84.17           O
ATOM    507  CB  ALA A 204     -44.106  12.357  -5.690  1.00 84.75           C
ATOM    508  H   ALA A 204     -42.326  14.074  -5.342  1.00  0.00           H
ATOM    509  HA  ALA A 204     -42.742  11.457  -4.286  1.00  0.00           H
ATOM    510 1HB  ALA A 204     -44.728  11.467  -5.791  1.00  0.00           H
ATOM    511 2HB  ALA A 204     -44.592  13.011  -4.966  1.00  0.00           H
ATOM    512 3HB  ALA A 204     -44.103  12.867  -6.655  1.00  0.00           H
ATOM    513  N   ALA A 205     -41.342  11.579  -7.262  1.00 83.81           N
ATOM    514  CA  ALA A 205     -40.598  10.838  -8.281  1.00 83.27           C
ATOM    515  C   ALA A 205     -39.466   9.989  -7.684  1.00 82.77           C
ATOM    516  O   ALA A 205     -39.203   8.886  -8.159  1.00 82.55           O
ATOM    517  CB  ALA A 205     -40.029  11.828  -9.306  1.00 83.25           C
ATOM    518  H   ALA A 205     -41.284  12.585  -7.281  1.00  0.00           H
ATOM    519  HA  ALA A 205     -41.287  10.154  -8.774  1.00  0.00           H
ATOM    520 1HB  ALA A 205     -39.491  11.298 -10.095  1.00  0.00           H
ATOM    521 2HB  ALA A 205     -40.820  12.400  -9.790  1.00  0.00           H
ATOM    522 3HB  ALA A 205     -39.330  12.531  -8.851  1.00  0.00           H
ATOM    523  N   GLY A 206     -38.885  10.438  -6.564  1.00 82.48           N
ATOM    524  CA  GLY A 206     -37.809   9.726  -5.894  1.00 82.21           C
ATOM    525  C   GLY A 206     -38.352   8.719  -4.880  1.00 81.89           C
ATOM    526  O   GLY A 206     -37.680   7.736  -4.578  1.00 82.04           O
ATOM    527  H   GLY A 206     -39.169  11.334  -6.191  1.00  0.00           H
ATOM    528 2HA  GLY A 206     -37.184   9.213  -6.621  1.00  0.00           H
ATOM    529  HA3 GLY A 206     -37.172  10.441  -5.375  1.00  0.00           H
ATOM    530  N   ARG A 207     -39.596   8.901  -4.409  1.00 81.32           N
ATOM    531  CA  ARG A 207     -40.307   7.919  -3.589  1.00 80.85           C
ATOM    532  C   ARG A 207     -40.676   6.710  -4.459  1.00 80.70           C
ATOM    533  O   ARG A 207     -40.354   5.583  -4.091  1.00 80.52           O
ATOM    534  CB  ARG A 207     -41.579   8.539  -2.971  1.00 80.95           C
ATOM    535  CG  ARG A 207     -41.266   9.688  -1.998  1.00 80.97           C
ATOM    536  CD  ARG A 207     -42.508  10.405  -1.448  1.00 80.94           C
ATOM    537  NE  ARG A 207     -42.157  11.748  -0.954  1.00 81.00           N
ATOM    538  CZ  ARG A 207     -42.789  12.907  -1.204  1.00 81.28           C
ATOM    539  NH1 ARG A 207     -43.888  12.963  -1.964  1.00 80.88           N
ATOM    540  NH2 ARG A 207     -42.301  14.032  -0.678  1.00 82.15           N1+
ATOM    541  H   ARG A 207     -40.094   9.716  -4.737  1.00  0.00           H
ATOM    542  HA  ARG A 207     -39.650   7.576  -2.787  1.00  0.00           H
ATOM    543 2HB  ARG A 207     -42.248   8.890  -3.755  1.00  0.00           H
ATOM    544  HB3 ARG A 207     -42.133   7.765  -2.436  1.00  0.00           H
ATOM    545 2HG  ARG A 207     -40.689   9.284  -1.166  1.00  0.00           H
ATOM    546  HG3 ARG A 207     -40.622  10.416  -2.487  1.00  0.00           H
ATOM    547 2HD  ARG A 207     -43.260  10.485  -2.231  1.00  0.00           H
ATOM    548  HD3 ARG A 207     -42.962   9.826  -0.643  1.00  0.00           H
ATOM    549  HE  ARG A 207     -41.350  11.790  -0.347  1.00  0.00           H
ATOM    550 1HH1 ARG A 207     -44.284  12.123  -2.355  1.00  0.00           H
ATOM    551 2HH1 ARG A 207     -44.353  13.841  -2.143  1.00  0.00           H
ATOM    552 1HH2 ARG A 207     -41.483  14.005  -0.077  1.00  0.00           H
ATOM    553 2HH2 ARG A 207     -42.741  14.925  -0.847  1.00  0.00           H
ATOM    554  N   ARG A 208     -41.242   6.948  -5.655  1.00 80.60           N
ATOM    555  CA  ARG A 208     -41.547   5.909  -6.643  1.00 80.33           C
ATOM    556  C   ARG A 208     -40.276   5.171  -7.111  1.00 80.65           C
ATOM    557  O   ARG A 208     -40.293   3.950  -7.288  1.00 80.72           O
ATOM    558  CB  ARG A 208     -42.269   6.521  -7.861  1.00 80.27           C
ATOM    559  CG  ARG A 208     -43.652   7.123  -7.557  1.00 79.68           C
ATOM    560  CD  ARG A 208     -44.376   7.629  -8.817  1.00 79.51           C
ATOM    561  NE  ARG A 208     -43.800   8.879  -9.344  1.00 78.02           N
ATOM    562  CZ  ARG A 208     -44.287  10.122  -9.200  1.00 78.12           C
ATOM    563  NH1 ARG A 208     -45.351  10.375  -8.430  1.00 77.95           N
ATOM    564  NH2 ARG A 208     -43.693  11.125  -9.849  1.00 77.91           N1+
ATOM    565  H   ARG A 208     -41.447   7.913  -5.896  1.00  0.00           H
ATOM    566  HA  ARG A 208     -42.202   5.173  -6.173  1.00  0.00           H
ATOM    567 2HB  ARG A 208     -41.633   7.270  -8.337  1.00  0.00           H
ATOM    568  HB3 ARG A 208     -42.418   5.729  -8.594  1.00  0.00           H
ATOM    569 2HG  ARG A 208     -44.271   6.360  -7.083  1.00  0.00           H
ATOM    570  HG3 ARG A 208     -43.577   7.926  -6.829  1.00  0.00           H
ATOM    571 2HD  ARG A 208     -44.338   6.873  -9.601  1.00  0.00           H
ATOM    572  HD3 ARG A 208     -45.434   7.777  -8.602  1.00  0.00           H
ATOM    573  HE  ARG A 208     -42.972   8.787  -9.933  1.00  0.00           H
ATOM    574 1HH1 ARG A 208     -45.801   9.626  -7.926  1.00  0.00           H
ATOM    575 2HH1 ARG A 208     -45.720  11.309  -8.338  1.00  0.00           H
ATOM    576 1HH2 ARG A 208     -42.907  10.914 -10.470  1.00  0.00           H
ATOM    577 2HH2 ARG A 208     -44.020  12.077  -9.789  1.00  0.00           H
ATOM    578  N   ALA A 209     -39.161   5.900  -7.257  1.00 80.81           N
ATOM    579  CA  ALA A 209     -37.855   5.346  -7.592  1.00 80.55           C
ATOM    580  C   ALA A 209     -37.304   4.465  -6.461  1.00 80.56           C
ATOM    581  O   ALA A 209     -36.858   3.354  -6.737  1.00 80.52           O
ATOM    582  CB  ALA A 209     -36.876   6.485  -7.864  1.00 80.50           C
ATOM    583  H   ALA A 209     -39.234   6.906  -7.168  1.00  0.00           H
ATOM    584  HA  ALA A 209     -37.961   4.743  -8.495  1.00  0.00           H
ATOM    585 1HB  ALA A 209     -35.926   6.096  -8.229  1.00  0.00           H
ATOM    586 2HB  ALA A 209     -37.272   7.167  -8.614  1.00  0.00           H
ATOM    587 3HB  ALA A 209     -36.667   7.057  -6.962  1.00  0.00           H
ATOM    588  N   LEU A 210     -37.386   4.906  -5.196  1.00 80.54           N
ATOM    589  CA  LEU A 210     -37.000   4.113  -4.025  1.00 80.35           C
ATOM    590  C   LEU A 210     -37.875   2.863  -3.853  1.00 80.11           C
ATOM    591  O   LEU A 210     -37.340   1.795  -3.569  1.00 79.65           O
ATOM    592  CB  LEU A 210     -37.049   4.961  -2.735  1.00 80.49           C
ATOM    593  CG  LEU A 210     -35.736   5.708  -2.435  1.00 80.87           C
ATOM    594  CD1 LEU A 210     -35.974   6.839  -1.431  1.00 80.68           C
ATOM    595  CD2 LEU A 210     -34.634   4.764  -1.916  1.00 80.95           C
ATOM    596  H   LEU A 210     -37.724   5.850  -5.033  1.00  0.00           H
ATOM    597  HA  LEU A 210     -35.982   3.762  -4.188  1.00  0.00           H
ATOM    598 2HB  LEU A 210     -37.880   5.664  -2.801  1.00  0.00           H
ATOM    599  HB3 LEU A 210     -37.278   4.335  -1.872  1.00  0.00           H
ATOM    600  HG  LEU A 210     -35.394   6.173  -3.359  1.00  0.00           H
ATOM    601 1HD1 LEU A 210     -35.056   7.391  -1.231  1.00  0.00           H
ATOM    602 2HD1 LEU A 210     -36.701   7.548  -1.823  1.00  0.00           H
ATOM    603 3HD1 LEU A 210     -36.351   6.462  -0.481  1.00  0.00           H
ATOM    604 1HD2 LEU A 210     -33.728   5.316  -1.668  1.00  0.00           H
ATOM    605 2HD2 LEU A 210     -34.947   4.243  -1.012  1.00  0.00           H
ATOM    606 3HD2 LEU A 210     -34.355   4.011  -2.653  1.00  0.00           H
ATOM    607  N   GLU A 211     -39.191   2.962  -4.081  1.00 80.09           N
ATOM    608  CA  GLU A 211     -40.126   1.832  -4.066  1.00 80.39           C
ATOM    609  C   GLU A 211     -39.782   0.790  -5.150  1.00 79.67           C
ATOM    610  O   GLU A 211     -39.935  -0.409  -4.922  1.00 79.53           O
ATOM    611  CB  GLU A 211     -41.562   2.355  -4.272  1.00 80.35           C
ATOM    612  CG  GLU A 211     -42.122   3.130  -3.057  1.00 81.91           C
ATOM    613  CD  GLU A 211     -43.259   4.091  -3.418  1.00 82.12           C
ATOM    614  OE1 GLU A 211     -43.967   3.821  -4.411  1.00 84.78           O
ATOM    615  OE2 GLU A 211     -43.404   5.094  -2.688  1.00 82.13           O1-
ATOM    616  H   GLU A 211     -39.579   3.889  -4.251  1.00  0.00           H
ATOM    617  HA  GLU A 211     -40.060   1.333  -3.097  1.00  0.00           H
ATOM    618 2HB  GLU A 211     -41.587   2.977  -5.168  1.00  0.00           H
ATOM    619  HB3 GLU A 211     -42.232   1.519  -4.480  1.00  0.00           H
ATOM    620 2HG  GLU A 211     -42.474   2.432  -2.298  1.00  0.00           H
ATOM    621  HG3 GLU A 211     -41.333   3.715  -2.584  1.00  0.00           H
ATOM    622  N   THR A 212     -39.262   1.239  -6.300  1.00 79.01           N
ATOM    623  CA  THR A 212     -38.769   0.370  -7.364  1.00 78.69           C
ATOM    624  C   THR A 212     -37.388  -0.198  -6.962  1.00 78.62           C
ATOM    625  O   THR A 212     -37.185  -1.408  -7.035  1.00 78.55           O
ATOM    626  CB  THR A 212     -38.685   1.187  -8.681  1.00 78.80           C
ATOM    627  OG1 THR A 212     -39.957   1.742  -8.963  1.00 79.49           O
ATOM    628  CG2 THR A 212     -38.303   0.353  -9.915  1.00 77.88           C
ATOM    629  H   THR A 212     -39.183   2.239  -6.422  1.00  0.00           H
ATOM    630  HA  THR A 212     -39.462  -0.463  -7.505  1.00  0.00           H
ATOM    631  HB  THR A 212     -37.974   2.006  -8.584  1.00  0.00           H
ATOM    632  HG1 THR A 212     -40.148   2.428  -8.325  1.00  0.00           H
ATOM    633 1HG2 THR A 212     -38.280   0.976 -10.810  1.00  0.00           H
ATOM    634 2HG2 THR A 212     -37.315  -0.094  -9.816  1.00  0.00           H
ATOM    635 3HG2 THR A 212     -39.017  -0.452 -10.093  1.00  0.00           H
ATOM    636  N   LEU A 213     -36.452   0.639  -6.487  1.00 78.22           N
ATOM    637  CA  LEU A 213     -35.066   0.278  -6.167  1.00 77.52           C
ATOM    638  C   LEU A 213     -34.976  -0.719  -4.998  1.00 77.46           C
ATOM    639  O   LEU A 213     -34.222  -1.686  -5.074  1.00 77.82           O
ATOM    640  CB  LEU A 213     -34.273   1.567  -5.846  1.00 77.40           C
ATOM    641  CG  LEU A 213     -32.745   1.415  -5.693  1.00 77.50           C
ATOM    642  CD1 LEU A 213     -32.065   0.833  -6.945  1.00 76.87           C
ATOM    643  CD2 LEU A 213     -32.125   2.773  -5.340  1.00 77.38           C
ATOM    644  H   LEU A 213     -36.688   1.629  -6.442  1.00  0.00           H
ATOM    645  HA  LEU A 213     -34.648  -0.197  -7.055  1.00  0.00           H
ATOM    646 2HB  LEU A 213     -34.452   2.314  -6.617  1.00  0.00           H
ATOM    647  HB3 LEU A 213     -34.672   2.001  -4.928  1.00  0.00           H
ATOM    648  HG  LEU A 213     -32.543   0.738  -4.863  1.00  0.00           H
ATOM    649 1HD1 LEU A 213     -30.983   0.785  -6.813  1.00  0.00           H
ATOM    650 2HD1 LEU A 213     -32.395  -0.184  -7.151  1.00  0.00           H
ATOM    651 3HD1 LEU A 213     -32.264   1.441  -7.828  1.00  0.00           H
ATOM    652 1HD2 LEU A 213     -31.068   2.675  -5.097  1.00  0.00           H
ATOM    653 2HD2 LEU A 213     -32.212   3.473  -6.171  1.00  0.00           H
ATOM    654 3HD2 LEU A 213     -32.613   3.220  -4.474  1.00  0.00           H
ATOM    655  N   ARG A 214     -35.811  -0.541  -3.965  1.00 76.99           N
ATOM    656  CA  ARG A 214     -35.947  -1.443  -2.817  1.00 76.70           C
ATOM    657  C   ARG A 214     -36.597  -2.792  -3.186  1.00 76.52           C
ATOM    658  O   ARG A 214     -36.621  -3.692  -2.349  1.00 76.42           O
ATOM    659  CB  ARG A 214     -36.818  -0.762  -1.738  1.00 76.94           C
ATOM    660  CG  ARG A 214     -36.162   0.440  -1.029  1.00 77.20           C
ATOM    661  CD  ARG A 214     -37.199   1.236  -0.221  1.00 77.77           C
ATOM    662  NE  ARG A 214     -36.605   2.388   0.470  1.00 79.14           N
ATOM    663  CZ  ARG A 214     -37.243   3.516   0.825  1.00 80.18           C
ATOM    664  NH1 ARG A 214     -38.536   3.710   0.539  1.00 81.08           N
ATOM    665  NH2 ARG A 214     -36.578   4.464   1.485  1.00 80.79           N1+
ATOM    666  H   ARG A 214     -36.413   0.280  -3.985  1.00  0.00           H
ATOM    667  HA  ARG A 214     -34.961  -1.664  -2.408  1.00  0.00           H
ATOM    668 2HB  ARG A 214     -37.760  -0.453  -2.196  1.00  0.00           H
ATOM    669  HB3 ARG A 214     -37.099  -1.485  -0.972  1.00  0.00           H
ATOM    670 2HG  ARG A 214     -35.363   0.088  -0.375  1.00  0.00           H
ATOM    671  HG3 ARG A 214     -35.684   1.101  -1.753  1.00  0.00           H
ATOM    672 2HD  ARG A 214     -37.980   1.586  -0.895  1.00  0.00           H
ATOM    673  HD3 ARG A 214     -37.681   0.599   0.521  1.00  0.00           H
ATOM    674  HE  ARG A 214     -35.642   2.263   0.782  1.00  0.00           H
ATOM    675 1HH1 ARG A 214     -39.060   3.005   0.044  1.00  0.00           H
ATOM    676 2HH1 ARG A 214     -39.008   4.559   0.811  1.00  0.00           H
ATOM    677 1HH2 ARG A 214     -35.611   4.303   1.771  1.00  0.00           H
ATOM    678 2HH2 ARG A 214     -37.038   5.288   1.837  1.00  0.00           H
ATOM    679  N   ARG A 215     -37.124  -2.937  -4.408  1.00 76.89           N
ATOM    680  CA  ARG A 215     -37.613  -4.191  -4.958  1.00 77.02           C
ATOM    681  C   ARG A 215     -36.548  -4.757  -5.914  1.00 77.54           C
ATOM    682  O   ARG A 215     -36.066  -5.868  -5.698  1.00 77.90           O
ATOM    683  CB  ARG A 215     -38.952  -3.928  -5.692  1.00 77.09           C
ATOM    684  CG  ARG A 215     -39.595  -5.169  -6.344  1.00 77.10           C
ATOM    685  CD  ARG A 215     -40.943  -4.865  -7.017  1.00 76.19           C
ATOM    686  NE  ARG A 215     -40.769  -4.082  -8.251  1.00 73.84           N
ATOM    687  CZ  ARG A 215     -40.577  -4.572  -9.487  1.00 73.02           C
ATOM    688  NH1 ARG A 215     -40.501  -5.887  -9.715  1.00 73.72           N
ATOM    689  NH2 ARG A 215     -40.451  -3.732 -10.515  1.00 72.10           N1+
ATOM    690  H   ARG A 215     -37.054  -2.150  -5.040  1.00  0.00           H
ATOM    691  HA  ARG A 215     -37.788  -4.924  -4.168  1.00  0.00           H
ATOM    692 2HB  ARG A 215     -39.658  -3.503  -4.977  1.00  0.00           H
ATOM    693  HB3 ARG A 215     -38.824  -3.165  -6.457  1.00  0.00           H
ATOM    694 2HG  ARG A 215     -38.922  -5.605  -7.084  1.00  0.00           H
ATOM    695  HG3 ARG A 215     -39.743  -5.937  -5.584  1.00  0.00           H
ATOM    696 2HD  ARG A 215     -41.471  -5.790  -7.246  1.00  0.00           H
ATOM    697  HD3 ARG A 215     -41.588  -4.310  -6.335  1.00  0.00           H
ATOM    698  HE  ARG A 215     -40.793  -3.080  -8.129  1.00  0.00           H
ATOM    699 1HH1 ARG A 215     -40.585  -6.553  -8.964  1.00  0.00           H
ATOM    700 2HH1 ARG A 215     -40.400  -6.239 -10.673  1.00  0.00           H
ATOM    701 1HH2 ARG A 215     -40.544  -2.730 -10.428  1.00  0.00           H
ATOM    702 2HH2 ARG A 215     -40.197  -4.098 -11.440  1.00  0.00           H
ATOM    703  N   VAL A 216     -36.194  -4.024  -6.980  1.00 77.84           N
ATOM    704  CA  VAL A 216     -35.425  -4.581  -8.094  1.00 78.28           C
ATOM    705  C   VAL A 216     -33.908  -4.533  -7.853  1.00 78.37           C
ATOM    706  O   VAL A 216     -33.201  -5.382  -8.388  1.00 78.57           O
ATOM    707  CB  VAL A 216     -35.792  -3.871  -9.428  1.00 78.17           C
ATOM    708  CG1 VAL A 216     -37.307  -3.917  -9.683  1.00 78.15           C
ATOM    709  CG2 VAL A 216     -35.244  -2.442  -9.617  1.00 78.48           C
ATOM    710  H   VAL A 216     -36.586  -3.091  -7.091  1.00  0.00           H
ATOM    711  HA  VAL A 216     -35.691  -5.635  -8.209  1.00  0.00           H
ATOM    712  HB  VAL A 216     -35.336  -4.467 -10.222  1.00  0.00           H
ATOM    713 1HG1 VAL A 216     -37.535  -3.653 -10.713  1.00  0.00           H
ATOM    714 2HG1 VAL A 216     -37.707  -4.917  -9.518  1.00  0.00           H
ATOM    715 3HG1 VAL A 216     -37.852  -3.228  -9.036  1.00  0.00           H
ATOM    716 1HG2 VAL A 216     -35.586  -2.013 -10.559  1.00  0.00           H
ATOM    717 2HG2 VAL A 216     -35.548  -1.769  -8.822  1.00  0.00           H
ATOM    718 3HG2 VAL A 216     -34.156  -2.435  -9.650  1.00  0.00           H
ATOM    719  N   GLY A 217     -33.388  -3.628  -7.012  1.00 78.30           N
ATOM    720  CA  GLY A 217     -31.946  -3.469  -6.798  1.00 77.88           C
ATOM    721  C   GLY A 217     -31.384  -4.638  -5.985  1.00 77.65           C
ATOM    722  O   GLY A 217     -30.315  -5.164  -6.282  1.00 78.00           O
ATOM    723  H   GLY A 217     -34.002  -3.002  -6.499  1.00  0.00           H
ATOM    724 2HA  GLY A 217     -31.422  -3.384  -7.751  1.00  0.00           H
ATOM    725  HA3 GLY A 217     -31.760  -2.542  -6.253  1.00  0.00           H
ATOM    726  N   ASP A 218     -32.189  -5.148  -5.047  1.00 77.35           N
ATOM    727  CA  ASP A 218     -31.952  -6.364  -4.266  1.00 77.15           C
ATOM    728  C   ASP A 218     -31.990  -7.631  -5.144  1.00 77.21           C
ATOM    729  O   ASP A 218     -31.439  -8.666  -4.769  1.00 77.36           O
ATOM    730  CB  ASP A 218     -33.019  -6.488  -3.154  1.00 76.91           C
ATOM    731  CG  ASP A 218     -33.016  -5.346  -2.138  1.00 77.00           C
ATOM    732  OD1 ASP A 218     -33.194  -4.176  -2.544  1.00 77.76           O
ATOM    733  OD2 ASP A 218     -32.853  -5.653  -0.938  1.00 76.15           O1-
ATOM    734  H   ASP A 218     -33.051  -4.652  -4.866  1.00  0.00           H
ATOM    735  HA  ASP A 218     -30.961  -6.299  -3.810  1.00  0.00           H
ATOM    736 2HB  ASP A 218     -34.017  -6.544  -3.593  1.00  0.00           H
ATOM    737  HB3 ASP A 218     -32.875  -7.426  -2.614  1.00  0.00           H
ATOM    738  N   GLY A 219     -32.568  -7.534  -6.346  1.00 77.10           N
ATOM    739  CA  GLY A 219     -32.664  -8.607  -7.323  1.00 77.28           C
ATOM    740  C   GLY A 219     -31.523  -8.494  -8.335  1.00 77.60           C
ATOM    741  O   GLY A 219     -30.930  -9.509  -8.685  1.00 77.72           O
ATOM    742  H   GLY A 219     -32.947  -6.632  -6.604  1.00  0.00           H
ATOM    743 2HA  GLY A 219     -32.658  -9.589  -6.847  1.00  0.00           H
ATOM    744  HA3 GLY A 219     -33.612  -8.518  -7.854  1.00  0.00           H
ATOM    745  N   VAL A 220     -31.138  -7.273  -8.730  1.00 77.56           N
ATOM    746  CA  VAL A 220     -29.941  -6.957  -9.512  1.00 77.34           C
ATOM    747  C   VAL A 220     -28.660  -7.368  -8.746  1.00 77.42           C
ATOM    748  O   VAL A 220     -27.777  -7.992  -9.335  1.00 77.66           O
ATOM    749  CB  VAL A 220     -29.984  -5.454  -9.905  1.00 77.41           C
ATOM    750  CG1 VAL A 220     -28.687  -4.915 -10.532  1.00 77.17           C
ATOM    751  CG2 VAL A 220     -31.150  -5.158 -10.871  1.00 77.21           C
ATOM    752  H   VAL A 220     -31.721  -6.487  -8.452  1.00  0.00           H
ATOM    753  HA  VAL A 220     -29.970  -7.550 -10.428  1.00  0.00           H
ATOM    754  HB  VAL A 220     -30.151  -4.884  -8.991  1.00  0.00           H
ATOM    755 1HG1 VAL A 220     -28.765  -3.846 -10.720  1.00  0.00           H
ATOM    756 2HG1 VAL A 220     -27.826  -5.050  -9.881  1.00  0.00           H
ATOM    757 3HG1 VAL A 220     -28.478  -5.405 -11.482  1.00  0.00           H
ATOM    758 1HG2 VAL A 220     -31.356  -4.090 -10.918  1.00  0.00           H
ATOM    759 2HG2 VAL A 220     -30.925  -5.500 -11.881  1.00  0.00           H
ATOM    760 3HG2 VAL A 220     -32.079  -5.644 -10.580  1.00  0.00           H
ATOM    761  N   GLN A 221     -28.590  -7.113  -7.427  1.00 77.28           N
ATOM    762  CA  GLN A 221     -27.521  -7.601  -6.546  1.00 77.28           C
ATOM    763  C   GLN A 221     -27.445  -9.137  -6.519  1.00 77.28           C
ATOM    764  O   GLN A 221     -26.352  -9.693  -6.575  1.00 77.06           O
ATOM    765  CB  GLN A 221     -27.713  -7.092  -5.103  1.00 77.18           C
ATOM    766  CG  GLN A 221     -27.359  -5.612  -4.882  1.00 76.87           C
ATOM    767  CD  GLN A 221     -27.441  -5.263  -3.402  1.00 77.24           C
ATOM    768  OE1 GLN A 221     -26.623  -5.721  -2.609  1.00 75.99           O
ATOM    769  NE2 GLN A 221     -28.437  -4.482  -3.008  1.00 77.60           N
ATOM    770  H   GLN A 221     -29.315  -6.525  -7.019  1.00  0.00           H
ATOM    771  HA  GLN A 221     -26.566  -7.243  -6.932  1.00  0.00           H
ATOM    772 2HB  GLN A 221     -28.738  -7.277  -4.776  1.00  0.00           H
ATOM    773  HB3 GLN A 221     -27.083  -7.684  -4.435  1.00  0.00           H
ATOM    774 2HG  GLN A 221     -26.338  -5.422  -5.212  1.00  0.00           H
ATOM    775  HG3 GLN A 221     -28.007  -4.955  -5.454  1.00  0.00           H
ATOM    776 1HE2 GLN A 221     -29.112  -4.097  -3.657  1.00  0.00           H
ATOM    777 2HE2 GLN A 221     -28.591  -4.365  -2.006  1.00  0.00           H
ATOM    778  N   ARG A 222     -28.598  -9.818  -6.454  1.00 77.91           N
ATOM    779  CA  ARG A 222     -28.686 -11.278  -6.435  1.00 78.41           C
ATOM    780  C   ARG A 222     -28.371 -11.882  -7.818  1.00 77.86           C
ATOM    781  O   ARG A 222     -27.763 -12.947  -7.888  1.00 78.07           O
ATOM    782  CB  ARG A 222     -30.103 -11.681  -5.962  1.00 78.67           C
ATOM    783  CG  ARG A 222     -30.386 -13.197  -5.875  1.00 80.86           C
ATOM    784  CD  ARG A 222     -29.389 -13.967  -4.994  1.00 84.50           C
ATOM    785  NE  ARG A 222     -29.865 -15.326  -4.705  1.00 87.63           N
ATOM    786  CZ  ARG A 222     -29.142 -16.305  -4.139  1.00 88.21           C
ATOM    787  NH1 ARG A 222     -27.867 -16.116  -3.781  1.00 88.16           N
ATOM    788  NH2 ARG A 222     -29.711 -17.495  -3.928  1.00 87.03           N1+
ATOM    789  H   ARG A 222     -29.456  -9.286  -6.409  1.00  0.00           H
ATOM    790  HA  ARG A 222     -27.949 -11.653  -5.722  1.00  0.00           H
ATOM    791 2HB  ARG A 222     -30.281 -11.243  -4.979  1.00  0.00           H
ATOM    792  HB3 ARG A 222     -30.849 -11.235  -6.620  1.00  0.00           H
ATOM    793 2HG  ARG A 222     -31.396 -13.336  -5.488  1.00  0.00           H
ATOM    794  HG3 ARG A 222     -30.393 -13.632  -6.875  1.00  0.00           H
ATOM    795 2HD  ARG A 222     -28.425 -14.035  -5.498  1.00  0.00           H
ATOM    796  HD3 ARG A 222     -29.229 -13.449  -4.048  1.00  0.00           H
ATOM    797  HE  ARG A 222     -30.831 -15.509  -4.938  1.00  0.00           H
ATOM    798 1HH1 ARG A 222     -27.397 -15.228  -3.940  1.00  0.00           H
ATOM    799 2HH1 ARG A 222     -27.323 -16.859  -3.366  1.00  0.00           H
ATOM    800 1HH2 ARG A 222     -30.671 -17.666  -4.189  1.00  0.00           H
ATOM    801 2HH2 ARG A 222     -29.194 -18.251  -3.504  1.00  0.00           H
ATOM    802  N   ASN A 223     -28.748 -11.199  -8.907  1.00 76.91           N
ATOM    803  CA  ASN A 223     -28.478 -11.581 -10.296  1.00 76.69           C
ATOM    804  C   ASN A 223     -26.971 -11.518 -10.574  1.00 75.93           C
ATOM    805  O   ASN A 223     -26.385 -12.481 -11.062  1.00 75.89           O
ATOM    806  CB  ASN A 223     -29.212 -10.603 -11.250  1.00 77.18           C
ATOM    807  CG  ASN A 223     -29.077 -10.978 -12.729  1.00 77.69           C
ATOM    808  OD1 ASN A 223     -29.790 -11.849 -13.214  1.00 78.38           O
ATOM    809  ND2 ASN A 223     -28.172 -10.337 -13.462  1.00 79.23           N
ATOM    810  H   ASN A 223     -29.325 -10.375  -8.758  1.00  0.00           H
ATOM    811  HA  ASN A 223     -28.833 -12.600 -10.463  1.00  0.00           H
ATOM    812 2HB  ASN A 223     -30.277 -10.599 -11.017  1.00  0.00           H
ATOM    813  HB3 ASN A 223     -28.869  -9.578 -11.108  1.00  0.00           H
ATOM    814 1HD2 ASN A 223     -27.529  -9.658 -13.059  1.00  0.00           H
ATOM    815 2HD2 ASN A 223     -28.073 -10.582 -14.435  1.00  0.00           H
ATOM    816  N   HIS A 224     -26.346 -10.381 -10.254  1.00 75.51           N
ATOM    817  CA  HIS A 224     -24.949 -10.114 -10.575  1.00 75.17           C
ATOM    818  C   HIS A 224     -23.988 -10.612  -9.482  1.00 75.08           C
ATOM    819  O   HIS A 224     -22.786 -10.387  -9.608  1.00 74.88           O
ATOM    820  CB  HIS A 224     -24.743  -8.596 -10.706  1.00 75.05           C
ATOM    821  CG  HIS A 224     -25.503  -7.894 -11.803  1.00 74.95           C
ATOM    822  ND1 HIS A 224     -25.731  -8.432 -13.077  1.00 75.78           N
ATOM    823  CD2 HIS A 224     -25.961  -6.598 -11.787  1.00 73.57           C
ATOM    824  CE1 HIS A 224     -26.261  -7.438 -13.783  1.00 75.80           C
ATOM    825  NE2 HIS A 224     -26.407  -6.328 -13.064  1.00 72.42           N
ATOM    826  H   HIS A 224     -26.886  -9.615  -9.856  1.00  0.00           H
ATOM    827  HA  HIS A 224     -24.674 -10.592 -11.518  1.00  0.00           H
ATOM    828 2HB  HIS A 224     -24.966  -8.101  -9.759  1.00  0.00           H
ATOM    829  HB3 HIS A 224     -23.692  -8.393 -10.908  1.00  0.00           H
ATOM    830  HD2 HIS A 224     -25.935  -5.849 -11.012  1.00  0.00           H
ATOM    831  HE1 HIS A 224     -26.511  -7.512 -14.833  1.00  0.00           H
ATOM    832  HE2 HIS A 224     -26.654  -5.392 -13.408  1.00 -1.00           H
ATOM    833  N   GLU A 225     -24.486 -11.273  -8.427  1.00 74.93           N
ATOM    834  CA  GLU A 225     -23.791 -11.731  -7.219  1.00 74.94           C
ATOM    835  C   GLU A 225     -22.366 -12.272  -7.440  1.00 75.35           C
ATOM    836  O   GLU A 225     -21.402 -11.781  -6.853  1.00 75.41           O
ATOM    837  CB  GLU A 225     -24.721 -12.680  -6.428  1.00 74.89           C
ATOM    838  CG  GLU A 225     -24.121 -13.299  -5.147  1.00 74.48           C
ATOM    839  CD  GLU A 225     -25.136 -14.149  -4.385  1.00 74.43           C
ATOM    840  OE1 GLU A 225     -26.247 -13.642  -4.120  1.00 74.23           O
ATOM    841  OE2 GLU A 225     -24.795 -15.310  -4.076  1.00 74.09           O1-
ATOM    842  H   GLU A 225     -25.491 -11.379  -8.422  1.00  0.00           H
ATOM    843  HA  GLU A 225     -23.669 -10.837  -6.604  1.00  0.00           H
ATOM    844 2HB  GLU A 225     -25.625 -12.133  -6.164  1.00  0.00           H
ATOM    845  HB3 GLU A 225     -25.046 -13.489  -7.084  1.00  0.00           H
ATOM    846 2HG  GLU A 225     -23.255 -13.918  -5.384  1.00  0.00           H
ATOM    847  HG3 GLU A 225     -23.769 -12.510  -4.481  1.00  0.00           H
ATOM    848  N   THR A 226     -22.231 -13.244  -8.346  1.00 75.24           N
ATOM    849  CA  THR A 226     -20.987 -13.924  -8.687  1.00 75.44           C
ATOM    850  C   THR A 226     -20.015 -13.040  -9.497  1.00 75.73           C
ATOM    851  O   THR A 226     -18.806 -13.262  -9.444  1.00 75.61           O
ATOM    852  CB  THR A 226     -21.380 -15.200  -9.474  1.00 75.11           C
ATOM    853  OG1 THR A 226     -22.262 -14.890 -10.545  1.00 76.06           O
ATOM    854  CG2 THR A 226     -22.078 -16.247  -8.593  1.00 74.32           C
ATOM    855  H   THR A 226     -23.050 -13.572  -8.842  1.00  0.00           H
ATOM    856  HA  THR A 226     -20.472 -14.211  -7.767  1.00  0.00           H
ATOM    857  HB  THR A 226     -20.480 -15.656  -9.892  1.00  0.00           H
ATOM    858  HG1 THR A 226     -21.779 -14.412 -11.208  1.00  0.00           H
ATOM    859 1HG2 THR A 226     -22.306 -17.148  -9.162  1.00  0.00           H
ATOM    860 2HG2 THR A 226     -21.441 -16.541  -7.757  1.00  0.00           H
ATOM    861 3HG2 THR A 226     -23.014 -15.873  -8.178  1.00  0.00           H
ATOM    862  N   ALA A 227     -20.520 -12.025 -10.215  1.00 76.01           N
ATOM    863  CA  ALA A 227     -19.706 -11.033 -10.914  1.00 76.13           C
ATOM    864  C   ALA A 227     -19.292  -9.944  -9.916  1.00 76.53           C
ATOM    865  O   ALA A 227     -18.111  -9.618  -9.827  1.00 76.42           O
ATOM    866  CB  ALA A 227     -20.526 -10.390 -12.045  1.00 75.74           C
ATOM    867  H   ALA A 227     -21.506 -11.819 -10.099  1.00  0.00           H
ATOM    868  HA  ALA A 227     -18.812 -11.498 -11.335  1.00  0.00           H
ATOM    869 1HB  ALA A 227     -19.930  -9.651 -12.582  1.00  0.00           H
ATOM    870 2HB  ALA A 227     -20.844 -11.138 -12.772  1.00  0.00           H
ATOM    871 3HB  ALA A 227     -21.418  -9.881 -11.683  1.00  0.00           H
ATOM    872  N   PHE A 228     -20.239  -9.444  -9.108  1.00 77.14           N
ATOM    873  CA  PHE A 228     -20.048  -8.463  -8.036  1.00 77.88           C
ATOM    874  C   PHE A 228     -18.987  -8.912  -7.018  1.00 78.36           C
ATOM    875  O   PHE A 228     -18.081  -8.146  -6.691  1.00 78.45           O
ATOM    876  CB  PHE A 228     -21.398  -8.161  -7.347  1.00 77.80           C
ATOM    877  CG  PHE A 228     -22.344  -7.178  -8.029  1.00 77.67           C
ATOM    878  CD1 PHE A 228     -22.108  -6.671  -9.328  1.00 75.83           C
ATOM    879  CD2 PHE A 228     -23.464  -6.717  -7.306  1.00 78.00           C
ATOM    880  CE1 PHE A 228     -22.952  -5.687  -9.873  1.00 75.42           C
ATOM    881  CE2 PHE A 228     -24.315  -5.742  -7.857  1.00 78.42           C
ATOM    882  CZ  PHE A 228     -24.053  -5.216  -9.135  1.00 77.48           C
ATOM    883  H   PHE A 228     -21.190  -9.782  -9.251  1.00  0.00           H
ATOM    884  HA  PHE A 228     -19.668  -7.542  -8.475  1.00  0.00           H
ATOM    885 2HB  PHE A 228     -21.939  -9.087  -7.147  1.00  0.00           H
ATOM    886  HB3 PHE A 228     -21.197  -7.731  -6.366  1.00  0.00           H
ATOM    887  HD1 PHE A 228     -21.271  -7.008  -9.918  1.00  0.00           H
ATOM    888  HD2 PHE A 228     -23.661  -7.096  -6.313  1.00  0.00           H
ATOM    889  HE1 PHE A 228     -22.746  -5.288 -10.856  1.00  0.00           H
ATOM    890  HE2 PHE A 228     -25.157  -5.385  -7.286  1.00  0.00           H
ATOM    891  HZ  PHE A 228     -24.690  -4.449  -9.550  1.00  0.00           H
ATOM    892  N   GLN A 229     -19.030 -10.185  -6.602  1.00 78.99           N
ATOM    893  CA  GLN A 229     -18.061 -10.816  -5.706  1.00 79.20           C
ATOM    894  C   GLN A 229     -16.654 -10.982  -6.336  1.00 79.47           C
ATOM    895  O   GLN A 229     -15.692 -11.261  -5.620  1.00 79.23           O
ATOM    896  CB  GLN A 229     -18.652 -12.176  -5.249  1.00 78.90           C
ATOM    897  CG  GLN A 229     -17.846 -12.958  -4.190  1.00 79.56           C
ATOM    898  CD  GLN A 229     -17.615 -12.145  -2.918  1.00 78.54           C
ATOM    899  OE1 GLN A 229     -18.486 -12.052  -2.062  1.00 78.59           O
ATOM    900  NE2 GLN A 229     -16.443 -11.536  -2.797  1.00 78.38           N
ATOM    901  H   GLN A 229     -19.833 -10.746  -6.882  1.00  0.00           H
ATOM    902  HA  GLN A 229     -17.953 -10.157  -4.842  1.00  0.00           H
ATOM    903 2HB  GLN A 229     -19.649 -12.005  -4.841  1.00  0.00           H
ATOM    904  HB3 GLN A 229     -18.795 -12.818  -6.119  1.00  0.00           H
ATOM    905 2HG  GLN A 229     -18.396 -13.859  -3.916  1.00  0.00           H
ATOM    906  HG3 GLN A 229     -16.897 -13.308  -4.594  1.00  0.00           H
ATOM    907 1HE2 GLN A 229     -15.802 -11.554  -3.584  1.00  0.00           H
ATOM    908 2HE2 GLN A 229     -16.246 -10.984  -1.977  1.00  0.00           H
ATOM    909  N   GLY A 230     -16.507 -10.748  -7.644  1.00 80.34           N
ATOM    910  CA  GLY A 230     -15.240 -10.757  -8.365  1.00 81.71           C
ATOM    911  C   GLY A 230     -14.803  -9.324  -8.679  1.00 82.80           C
ATOM    912  O   GLY A 230     -13.636  -8.987  -8.503  1.00 82.82           O
ATOM    913  H   GLY A 230     -17.336 -10.501  -8.172  1.00  0.00           H
ATOM    914 2HA  GLY A 230     -14.453 -11.274  -7.814  1.00  0.00           H
ATOM    915  HA3 GLY A 230     -15.374 -11.295  -9.303  1.00  0.00           H
ATOM    916  N   MET A 231     -15.742  -8.448  -9.055  1.00 83.85           N
ATOM    917  CA  MET A 231     -15.557  -7.010  -9.264  1.00 85.27           C
ATOM    918  C   MET A 231     -15.048  -6.303  -7.998  1.00 84.67           C
ATOM    919  O   MET A 231     -14.142  -5.479  -8.080  1.00 85.02           O
ATOM    920  CB  MET A 231     -16.889  -6.396  -9.728  1.00 85.29           C
ATOM    921  CG  MET A 231     -17.241  -6.733 -11.185  1.00 87.00           C
ATOM    922  SD  MET A 231     -19.010  -6.655 -11.564  1.00 88.83           S
ATOM    923  CE  MET A 231     -19.357  -4.913 -11.216  1.00 88.41           C
ATOM    924  H   MET A 231     -16.680  -8.816  -9.216  1.00  0.00           H
ATOM    925  HA  MET A 231     -14.807  -6.867 -10.043  1.00  0.00           H
ATOM    926 2HB  MET A 231     -17.683  -6.734  -9.066  1.00  0.00           H
ATOM    927  HB3 MET A 231     -16.866  -5.311  -9.622  1.00  0.00           H
ATOM    928 2HG  MET A 231     -16.699  -6.076 -11.866  1.00  0.00           H
ATOM    929  HG3 MET A 231     -16.921  -7.747 -11.424  1.00  0.00           H
ATOM    930 1HE  MET A 231     -20.388  -4.678 -11.480  1.00  0.00           H
ATOM    931 2HE  MET A 231     -19.213  -4.684 -10.161  1.00  0.00           H
ATOM    932 3HE  MET A 231     -18.698  -4.275 -11.802  1.00  0.00           H
ATOM    933  N   LEU A 232     -15.560  -6.694  -6.823  1.00 84.07           N
ATOM    934  CA  LEU A 232     -15.141  -6.190  -5.512  1.00 83.44           C
ATOM    935  C   LEU A 232     -13.727  -6.679  -5.118  1.00 83.29           C
ATOM    936  O   LEU A 232     -13.104  -6.100  -4.236  1.00 83.29           O
ATOM    937  CB  LEU A 232     -16.188  -6.672  -4.475  1.00 83.01           C
ATOM    938  CG  LEU A 232     -16.094  -6.041  -3.065  1.00 83.23           C
ATOM    939  CD1 LEU A 232     -16.492  -4.557  -3.076  1.00 83.74           C
ATOM    940  CD2 LEU A 232     -16.948  -6.817  -2.053  1.00 83.64           C
ATOM    941  H   LEU A 232     -16.336  -7.350  -6.840  1.00  0.00           H
ATOM    942  HA  LEU A 232     -15.121  -5.100  -5.553  1.00  0.00           H
ATOM    943 2HB  LEU A 232     -17.190  -6.474  -4.857  1.00  0.00           H
ATOM    944  HB3 LEU A 232     -16.117  -7.758  -4.391  1.00  0.00           H
ATOM    945  HG  LEU A 232     -15.069  -6.111  -2.702  1.00  0.00           H
ATOM    946 1HD1 LEU A 232     -16.431  -4.130  -2.077  1.00  0.00           H
ATOM    947 2HD1 LEU A 232     -15.833  -3.966  -3.713  1.00  0.00           H
ATOM    948 3HD1 LEU A 232     -17.514  -4.424  -3.431  1.00  0.00           H
ATOM    949 1HD2 LEU A 232     -16.716  -6.497  -1.038  1.00  0.00           H
ATOM    950 2HD2 LEU A 232     -18.013  -6.658  -2.214  1.00  0.00           H
ATOM    951 3HD2 LEU A 232     -16.753  -7.889  -2.099  1.00  0.00           H
ATOM    952  N   ARG A 233     -13.196  -7.726  -5.766  1.00 83.08           N
ATOM    953  CA  ARG A 233     -11.821  -8.190  -5.564  1.00 83.31           C
ATOM    954  C   ARG A 233     -10.881  -7.541  -6.597  1.00 83.71           C
ATOM    955  O   ARG A 233      -9.721  -7.280  -6.288  1.00 83.87           O
ATOM    956  CB  ARG A 233     -11.768  -9.722  -5.740  1.00 83.15           C
ATOM    957  CG  ARG A 233     -12.563 -10.477  -4.659  1.00 82.84           C
ATOM    958  CD  ARG A 233     -12.612 -11.989  -4.913  1.00 82.94           C
ATOM    959  NE  ARG A 233     -13.293 -12.695  -3.816  1.00 82.45           N
ATOM    960  CZ  ARG A 233     -14.040 -13.807  -3.920  1.00 81.06           C
ATOM    961  NH1 ARG A 233     -14.272 -14.386  -5.103  1.00 80.88           N
ATOM    962  NH2 ARG A 233     -14.559 -14.349  -2.817  1.00 80.91           N1+
ATOM    963  H   ARG A 233     -13.734  -8.134  -6.518  1.00  0.00           H
ATOM    964  HA  ARG A 233     -11.458  -7.934  -4.566  1.00  0.00           H
ATOM    965 2HB  ARG A 233     -12.132 -10.004  -6.728  1.00  0.00           H
ATOM    966  HB3 ARG A 233     -10.729 -10.054  -5.702  1.00  0.00           H
ATOM    967 2HG  ARG A 233     -12.121 -10.278  -3.682  1.00  0.00           H
ATOM    968  HG3 ARG A 233     -13.582 -10.094  -4.612  1.00  0.00           H
ATOM    969 2HD  ARG A 233     -13.124 -12.176  -5.856  1.00  0.00           H
ATOM    970  HD3 ARG A 233     -11.605 -12.396  -5.010  1.00  0.00           H
ATOM    971  HE  ARG A 233     -13.112 -12.326  -2.893  1.00  0.00           H
ATOM    972 1HH1 ARG A 233     -13.908 -13.975  -5.949  1.00  0.00           H
ATOM    973 2HH1 ARG A 233     -14.825 -15.226  -5.177  1.00  0.00           H
ATOM    974 1HH2 ARG A 233     -14.413 -13.927  -1.912  1.00  0.00           H
ATOM    975 2HH2 ARG A 233     -15.118 -15.189  -2.862  1.00  0.00           H
ATOM    976  N   LYS A 234     -11.377  -7.260  -7.811  1.00 83.93           N
ATOM    977  CA  LYS A 234     -10.648  -6.575  -8.881  1.00 84.36           C
ATOM    978  C   LYS A 234     -10.502  -5.068  -8.590  1.00 84.12           C
ATOM    979  O   LYS A 234      -9.500  -4.466  -8.971  1.00 84.15           O
ATOM    980  CB  LYS A 234     -11.429  -6.758 -10.197  1.00 84.32           C
ATOM    981  CG  LYS A 234     -11.344  -8.185 -10.766  1.00 85.28           C
ATOM    982  CD  LYS A 234     -12.346  -8.418 -11.908  1.00 85.44           C
ATOM    983  CE  LYS A 234     -12.314  -9.859 -12.437  1.00 86.25           C
ATOM    984  NZ  LYS A 234     -13.294 -10.055 -13.517  1.00 87.17           N1+
ATOM    985  H   LYS A 234     -12.324  -7.559  -8.008  1.00  0.00           H
ATOM    986  HA  LYS A 234      -9.648  -7.001  -8.980  1.00  0.00           H
ATOM    987 2HB  LYS A 234     -12.472  -6.490 -10.033  1.00  0.00           H
ATOM    988  HB3 LYS A 234     -11.058  -6.062 -10.953  1.00  0.00           H
ATOM    989 2HG  LYS A 234     -10.329  -8.377 -11.115  1.00  0.00           H
ATOM    990  HG3 LYS A 234     -11.530  -8.913  -9.976  1.00  0.00           H
ATOM    991 2HD  LYS A 234     -13.353  -8.192 -11.556  1.00  0.00           H
ATOM    992  HD3 LYS A 234     -12.138  -7.723 -12.722  1.00  0.00           H
ATOM    993 2HE  LYS A 234     -11.321 -10.105 -12.815  1.00  0.00           H
ATOM    994  HE3 LYS A 234     -12.536 -10.563 -11.634  1.00  0.00           H
ATOM    995 1HZ  LYS A 234     -14.222  -9.861 -13.173  1.00  0.00           H
ATOM    996 2HZ  LYS A 234     -13.083  -9.431 -14.282  1.00  0.00           H
ATOM    997 3HZ  LYS A 234     -13.250 -11.008 -13.843  1.00  0.00           H
ATOM    998  N   LEU A 235     -11.474  -4.476  -7.889  1.00 84.11           N
ATOM    999  CA  LEU A 235     -11.455  -3.119  -7.367  1.00 84.24           C
ATOM   1000  C   LEU A 235     -11.922  -3.220  -5.914  1.00 84.67           C
ATOM   1001  O   LEU A 235     -13.088  -2.975  -5.605  1.00 85.32           O
ATOM   1002  CB  LEU A 235     -12.282  -2.181  -8.280  1.00 84.12           C
ATOM   1003  CG  LEU A 235     -11.972  -0.668  -8.147  1.00 83.67           C
ATOM   1004  CD1 LEU A 235     -12.528   0.094  -9.357  1.00 82.32           C
ATOM   1005  CD2 LEU A 235     -12.497  -0.035  -6.846  1.00 82.78           C
ATOM   1006  H   LEU A 235     -12.305  -5.018  -7.669  1.00  0.00           H
ATOM   1007  HA  LEU A 235     -10.426  -2.752  -7.353  1.00  0.00           H
ATOM   1008 2HB  LEU A 235     -12.072  -2.467  -9.311  1.00  0.00           H
ATOM   1009  HB3 LEU A 235     -13.349  -2.364  -8.142  1.00  0.00           H
ATOM   1010  HG  LEU A 235     -10.888  -0.541  -8.166  1.00  0.00           H
ATOM   1011 1HD1 LEU A 235     -12.272   1.152  -9.311  1.00  0.00           H
ATOM   1012 2HD1 LEU A 235     -12.121  -0.293 -10.292  1.00  0.00           H
ATOM   1013 3HD1 LEU A 235     -13.614   0.014  -9.408  1.00  0.00           H
ATOM   1014 1HD2 LEU A 235     -12.353   1.046  -6.842  1.00  0.00           H
ATOM   1015 2HD2 LEU A 235     -13.562  -0.228  -6.709  1.00  0.00           H
ATOM   1016 3HD2 LEU A 235     -11.975  -0.421  -5.970  1.00  0.00           H
ATOM   1017  N   ASP A 236     -10.998  -3.612  -5.027  1.00 85.12           N
ATOM   1018  CA  ASP A 236     -11.178  -3.567  -3.577  1.00 85.76           C
ATOM   1019  C   ASP A 236     -11.095  -2.093  -3.142  1.00 85.72           C
ATOM   1020  O   ASP A 236     -10.199  -1.360  -3.565  1.00 85.88           O
ATOM   1021  CB  ASP A 236     -10.095  -4.441  -2.893  1.00 86.17           C
ATOM   1022  CG  ASP A 236      -9.996  -4.292  -1.369  1.00 86.66           C
ATOM   1023  OD1 ASP A 236     -11.056  -4.172  -0.718  1.00 87.57           O
ATOM   1024  OD2 ASP A 236      -8.850  -4.268  -0.873  1.00 87.16           O1-
ATOM   1025  H   ASP A 236     -10.072  -3.806  -5.371  1.00  0.00           H
ATOM   1026  HA  ASP A 236     -12.164  -3.954  -3.316  1.00  0.00           H
ATOM   1027 2HB  ASP A 236     -10.284  -5.492  -3.117  1.00  0.00           H
ATOM   1028  HB3 ASP A 236      -9.117  -4.207  -3.315  1.00  0.00           H
ATOM   1029  N   ILE A 237     -12.044  -1.666  -2.312  1.00 85.79           N
ATOM   1030  CA  ILE A 237     -12.391  -0.278  -2.058  1.00 86.01           C
ATOM   1031  C   ILE A 237     -12.476  -0.044  -0.547  1.00 85.72           C
ATOM   1032  O   ILE A 237     -13.164  -0.785   0.151  1.00 85.69           O
ATOM   1033  CB  ILE A 237     -13.637   0.120  -2.909  1.00 86.22           C
ATOM   1034  CG1 ILE A 237     -14.303   1.439  -2.457  1.00 86.30           C
ATOM   1035  CG2 ILE A 237     -14.688  -1.011  -3.027  1.00 86.63           C
ATOM   1036  CD1 ILE A 237     -15.128   2.106  -3.560  1.00 86.05           C
ATOM   1037  H   ILE A 237     -12.678  -2.360  -1.942  1.00  0.00           H
ATOM   1038  HA  ILE A 237     -11.564   0.343  -2.399  1.00  0.00           H
ATOM   1039  HB  ILE A 237     -13.257   0.286  -3.918  1.00  0.00           H
ATOM   1040 2HG1 ILE A 237     -14.940   1.256  -1.590  1.00  0.00           H
ATOM   1041 HG13 ILE A 237     -13.551   2.153  -2.129  1.00  0.00           H
ATOM   1042 1HG2 ILE A 237     -15.530  -0.716  -3.649  1.00  0.00           H
ATOM   1043 2HG2 ILE A 237     -14.284  -1.905  -3.500  1.00  0.00           H
ATOM   1044 3HG2 ILE A 237     -15.071  -1.301  -2.049  1.00  0.00           H
ATOM   1045 1HD1 ILE A 237     -15.597   3.017  -3.196  1.00  0.00           H
ATOM   1046 2HD1 ILE A 237     -14.511   2.362  -4.420  1.00  0.00           H
ATOM   1047 3HD1 ILE A 237     -15.921   1.456  -3.914  1.00  0.00           H
ATOM   1048  N   LYS A 238     -11.745   0.957  -0.043  1.00 85.35           N
ATOM   1049  CA  LYS A 238     -11.647   1.322   1.368  1.00 85.17           C
ATOM   1050  C   LYS A 238     -11.824   2.833   1.582  1.00 85.14           C
ATOM   1051  O   LYS A 238     -12.419   3.227   2.581  1.00 85.48           O
ATOM   1052  CB  LYS A 238     -10.301   0.836   1.958  1.00 85.26           C
ATOM   1053  CG  LYS A 238     -10.103  -0.697   1.989  1.00 85.02           C
ATOM   1054  CD  LYS A 238      -8.841  -1.192   1.256  1.00 85.62           C
ATOM   1055  CE  LYS A 238      -8.891  -0.977  -0.265  1.00 85.28           C
ATOM   1056  NZ  LYS A 238      -7.735  -1.577  -0.945  1.00 85.47           N1+
ATOM   1057  H   LYS A 238     -11.156   1.479  -0.685  1.00  0.00           H
ATOM   1058  HA  LYS A 238     -12.455   0.846   1.927  1.00  0.00           H
ATOM   1059 2HB  LYS A 238      -9.477   1.320   1.431  1.00  0.00           H
ATOM   1060  HB3 LYS A 238     -10.224   1.204   2.983  1.00  0.00           H
ATOM   1061 2HG  LYS A 238     -10.036  -1.012   3.031  1.00  0.00           H
ATOM   1062  HG3 LYS A 238     -10.976  -1.218   1.599  1.00  0.00           H
ATOM   1063 2HD  LYS A 238      -7.956  -0.710   1.672  1.00  0.00           H
ATOM   1064  HD3 LYS A 238      -8.728  -2.260   1.453  1.00  0.00           H
ATOM   1065 2HE  LYS A 238      -9.796  -1.420  -0.672  1.00  0.00           H
ATOM   1066  HE3 LYS A 238      -8.912   0.082  -0.506  1.00  0.00           H
ATOM   1067 1HZ  LYS A 238      -7.784  -1.366  -1.931  1.00  0.00           H
ATOM   1068 2HZ  LYS A 238      -6.877  -1.212  -0.560  1.00  0.00           H
ATOM   1069 3HZ  LYS A 238      -7.772  -2.582  -0.820  1.00  0.00           H
ATOM   1070  N   ASN A 239     -11.300   3.677   0.681  1.00 84.89           N
ATOM   1071  CA  ASN A 239     -11.146   5.124   0.881  1.00 84.30           C
ATOM   1072  C   ASN A 239     -11.747   5.963  -0.259  1.00 84.05           C
ATOM   1073  O   ASN A 239     -12.241   5.434  -1.255  1.00 83.67           O
ATOM   1074  CB  ASN A 239      -9.673   5.493   1.209  1.00 84.37           C
ATOM   1075  CG  ASN A 239      -8.693   5.312   0.044  1.00 84.46           C
ATOM   1076  OD1 ASN A 239      -8.790   6.009  -0.962  1.00 83.57           O
ATOM   1077  ND2 ASN A 239      -7.759   4.377   0.148  1.00 85.83           N
ATOM   1078  H   ASN A 239     -10.849   3.291  -0.141  1.00  0.00           H
ATOM   1079  HA  ASN A 239     -11.725   5.417   1.756  1.00  0.00           H
ATOM   1080 2HB  ASN A 239      -9.610   6.534   1.527  1.00  0.00           H
ATOM   1081  HB3 ASN A 239      -9.337   4.912   2.069  1.00  0.00           H
ATOM   1082 1HD2 ASN A 239      -7.689   3.796   0.968  1.00  0.00           H
ATOM   1083 2HD2 ASN A 239      -7.152   4.208  -0.640  1.00  0.00           H
ATOM   1084  N   GLU A 240     -11.678   7.289  -0.099  1.00 83.80           N
ATOM   1085  CA  GLU A 240     -12.184   8.320  -1.001  1.00 83.57           C
ATOM   1086  C   GLU A 240     -11.581   8.273  -2.424  1.00 83.34           C
ATOM   1087  O   GLU A 240     -12.297   8.528  -3.394  1.00 83.28           O
ATOM   1088  CB  GLU A 240     -12.004   9.685  -0.293  1.00 83.57           C
ATOM   1089  CG  GLU A 240     -12.611  10.917  -1.004  1.00 83.43           C
ATOM   1090  CD  GLU A 240     -11.608  11.809  -1.738  1.00 84.14           C
ATOM   1091  OE1 GLU A 240     -10.592  11.290  -2.248  1.00 84.45           O
ATOM   1092  OE2 GLU A 240     -11.888  13.024  -1.814  1.00 84.31           O1-
ATOM   1093  H   GLU A 240     -11.241   7.622   0.746  1.00  0.00           H
ATOM   1094  HA  GLU A 240     -13.256   8.145  -1.102  1.00  0.00           H
ATOM   1095 2HB  GLU A 240     -12.476   9.618   0.688  1.00  0.00           H
ATOM   1096  HB3 GLU A 240     -10.945   9.853  -0.085  1.00  0.00           H
ATOM   1097 2HG  GLU A 240     -13.394  10.616  -1.701  1.00  0.00           H
ATOM   1098  HG3 GLU A 240     -13.107  11.538  -0.256  1.00  0.00           H
ATOM   1099  N   ASP A 241     -10.301   7.898  -2.583  1.00 82.71           N
ATOM   1100  CA  ASP A 241      -9.682   7.772  -3.908  1.00 82.17           C
ATOM   1101  C   ASP A 241     -10.052   6.423  -4.557  1.00 81.65           C
ATOM   1102  O   ASP A 241     -10.154   6.335  -5.781  1.00 81.34           O
ATOM   1103  CB  ASP A 241      -8.146   7.933  -3.826  1.00 82.36           C
ATOM   1104  CG  ASP A 241      -7.448   7.963  -5.196  1.00 83.64           C
ATOM   1105  OD1 ASP A 241      -8.027   8.529  -6.153  1.00 84.19           O
ATOM   1106  OD2 ASP A 241      -6.327   7.421  -5.274  1.00 84.14           O1-
ATOM   1107  H   ASP A 241      -9.768   7.589  -1.779  1.00  0.00           H
ATOM   1108  HA  ASP A 241     -10.060   8.574  -4.539  1.00  0.00           H
ATOM   1109 2HB  ASP A 241      -7.902   8.864  -3.315  1.00  0.00           H
ATOM   1110  HB3 ASP A 241      -7.715   7.129  -3.227  1.00  0.00           H
ATOM   1111  N   ASP A 242     -10.349   5.386  -3.761  1.00 81.13           N
ATOM   1112  CA  ASP A 242     -10.905   4.123  -4.263  1.00 80.73           C
ATOM   1113  C   ASP A 242     -12.344   4.338  -4.759  1.00 80.51           C
ATOM   1114  O   ASP A 242     -12.705   3.835  -5.821  1.00 80.51           O
ATOM   1115  CB  ASP A 242     -10.934   3.015  -3.194  1.00 80.72           C
ATOM   1116  CG  ASP A 242      -9.607   2.699  -2.519  1.00 82.31           C
ATOM   1117  OD1 ASP A 242      -8.557   2.786  -3.186  1.00 84.50           O
ATOM   1118  OD2 ASP A 242      -9.678   2.340  -1.325  1.00 84.09           O1-
ATOM   1119  H   ASP A 242     -10.216   5.503  -2.765  1.00  0.00           H
ATOM   1120  HA  ASP A 242     -10.290   3.780  -5.096  1.00  0.00           H
ATOM   1121 2HB  ASP A 242     -11.656   3.262  -2.419  1.00  0.00           H
ATOM   1122  HB3 ASP A 242     -11.287   2.101  -3.671  1.00  0.00           H
ATOM   1123  N   VAL A 243     -13.136   5.140  -4.031  1.00 80.51           N
ATOM   1124  CA  VAL A 243     -14.432   5.683  -4.447  1.00 80.04           C
ATOM   1125  C   VAL A 243     -14.323   6.432  -5.792  1.00 79.89           C
ATOM   1126  O   VAL A 243     -15.076   6.135  -6.719  1.00 79.72           O
ATOM   1127  CB  VAL A 243     -15.030   6.531  -3.288  1.00 79.85           C
ATOM   1128  CG1 VAL A 243     -16.087   7.558  -3.724  1.00 79.91           C
ATOM   1129  CG2 VAL A 243     -15.586   5.648  -2.156  1.00 79.12           C
ATOM   1130  H   VAL A 243     -12.768   5.445  -3.134  1.00  0.00           H
ATOM   1131  HA  VAL A 243     -15.101   4.842  -4.634  1.00  0.00           H
ATOM   1132  HB  VAL A 243     -14.226   7.110  -2.850  1.00  0.00           H
ATOM   1133 1HG1 VAL A 243     -16.518   8.057  -2.862  1.00  0.00           H
ATOM   1134 2HG1 VAL A 243     -15.665   8.343  -4.352  1.00  0.00           H
ATOM   1135 3HG1 VAL A 243     -16.890   7.082  -4.284  1.00  0.00           H
ATOM   1136 1HG2 VAL A 243     -15.896   6.249  -1.301  1.00  0.00           H
ATOM   1137 2HG2 VAL A 243     -16.456   5.083  -2.489  1.00  0.00           H
ATOM   1138 3HG2 VAL A 243     -14.841   4.936  -1.798  1.00  0.00           H
ATOM   1139  N   LYS A 244     -13.352   7.349  -5.928  1.00 79.78           N
ATOM   1140  CA  LYS A 244     -13.063   8.047  -7.183  1.00 79.79           C
ATOM   1141  C   LYS A 244     -12.642   7.077  -8.301  1.00 79.73           C
ATOM   1142  O   LYS A 244     -13.102   7.216  -9.429  1.00 79.61           O
ATOM   1143  CB  LYS A 244     -11.974   9.114  -6.975  1.00 79.57           C
ATOM   1144  CG  LYS A 244     -12.477  10.361  -6.232  1.00 79.21           C
ATOM   1145  CD  LYS A 244     -11.327  11.278  -5.794  1.00 80.00           C
ATOM   1146  CE  LYS A 244     -11.822  12.607  -5.211  1.00 79.78           C
ATOM   1147  NZ  LYS A 244     -10.716  13.366  -4.608  1.00 79.53           N1+
ATOM   1148  H   LYS A 244     -12.813   7.596  -5.104  1.00  0.00           H
ATOM   1149  HA  LYS A 244     -13.976   8.546  -7.510  1.00  0.00           H
ATOM   1150 2HB  LYS A 244     -11.122   8.676  -6.462  1.00  0.00           H
ATOM   1151  HB3 LYS A 244     -11.592   9.437  -7.945  1.00  0.00           H
ATOM   1152 2HG  LYS A 244     -13.166  10.906  -6.879  1.00  0.00           H
ATOM   1153  HG3 LYS A 244     -13.054  10.070  -5.354  1.00  0.00           H
ATOM   1154 2HD  LYS A 244     -10.727  10.757  -5.046  1.00  0.00           H
ATOM   1155  HD3 LYS A 244     -10.665  11.477  -6.637  1.00  0.00           H
ATOM   1156 2HE  LYS A 244     -12.288  13.214  -5.988  1.00  0.00           H
ATOM   1157  HE3 LYS A 244     -12.579  12.430  -4.447  1.00  0.00           H
ATOM   1158 1HZ  LYS A 244     -11.063  14.245  -4.255  1.00  0.00           H
ATOM   1159 2HZ  LYS A 244     -10.347  12.831  -3.831  1.00  0.00           H
ATOM   1160 3HZ  LYS A 244      -9.990  13.530  -5.288  1.00  0.00           H
ATOM   1161  N   SER A 245     -11.817   6.069  -7.995  1.00 79.87           N
ATOM   1162  CA  SER A 245     -11.385   5.036  -8.936  1.00 79.79           C
ATOM   1163  C   SER A 245     -12.569   4.184  -9.422  1.00 79.72           C
ATOM   1164  O   SER A 245     -12.683   3.937 -10.622  1.00 79.66           O
ATOM   1165  CB  SER A 245     -10.305   4.153  -8.289  1.00 79.72           C
ATOM   1166  OG  SER A 245      -9.183   4.945  -7.934  1.00 80.79           O
ATOM   1167  H   SER A 245     -11.438   6.043  -7.053  1.00  0.00           H
ATOM   1168  HA  SER A 245     -10.956   5.519  -9.814  1.00  0.00           H
ATOM   1169 2HB  SER A 245     -10.681   3.621  -7.415  1.00  0.00           H
ATOM   1170  HB3 SER A 245      -9.980   3.390  -8.998  1.00  0.00           H
ATOM   1171  HG  SER A 245      -9.400   5.438  -7.140  1.00  0.00           H
ATOM   1172  N   LEU A 246     -13.485   3.816  -8.513  1.00 79.48           N
ATOM   1173  CA  LEU A 246     -14.748   3.154  -8.820  1.00 79.22           C
ATOM   1174  C   LEU A 246     -15.637   4.047  -9.702  1.00 79.72           C
ATOM   1175  O   LEU A 246     -16.071   3.614 -10.766  1.00 79.48           O
ATOM   1176  CB  LEU A 246     -15.453   2.719  -7.514  1.00 79.29           C
ATOM   1177  CG  LEU A 246     -16.811   2.003  -7.701  1.00 78.77           C
ATOM   1178  CD1 LEU A 246     -16.733   0.848  -8.707  1.00 77.43           C
ATOM   1179  CD2 LEU A 246     -17.350   1.491  -6.361  1.00 78.51           C
ATOM   1180  H   LEU A 246     -13.300   4.031  -7.535  1.00  0.00           H
ATOM   1181  HA  LEU A 246     -14.504   2.255  -9.378  1.00  0.00           H
ATOM   1182 2HB  LEU A 246     -14.780   2.056  -6.968  1.00  0.00           H
ATOM   1183  HB3 LEU A 246     -15.600   3.583  -6.867  1.00  0.00           H
ATOM   1184  HG  LEU A 246     -17.530   2.731  -8.079  1.00  0.00           H
ATOM   1185 1HD1 LEU A 246     -17.681   0.322  -8.787  1.00  0.00           H
ATOM   1186 2HD1 LEU A 246     -16.501   1.207  -9.708  1.00  0.00           H
ATOM   1187 3HD1 LEU A 246     -15.967   0.124  -8.425  1.00  0.00           H
ATOM   1188 1HD2 LEU A 246     -18.366   1.107  -6.459  1.00  0.00           H
ATOM   1189 2HD2 LEU A 246     -16.730   0.685  -5.966  1.00  0.00           H
ATOM   1190 3HD2 LEU A 246     -17.370   2.291  -5.624  1.00  0.00           H
ATOM   1191  N   SER A 247     -15.846   5.306  -9.301  1.00 80.68           N
ATOM   1192  CA  SER A 247     -16.603   6.327 -10.025  1.00 81.74           C
ATOM   1193  C   SER A 247     -16.064   6.559 -11.457  1.00 82.25           C
ATOM   1194  O   SER A 247     -16.848   6.658 -12.401  1.00 82.45           O
ATOM   1195  CB  SER A 247     -16.610   7.602  -9.154  1.00 81.61           C
ATOM   1196  OG  SER A 247     -17.379   8.674  -9.666  1.00 82.60           O
ATOM   1197  H   SER A 247     -15.466   5.575  -8.395  1.00  0.00           H
ATOM   1198  HA  SER A 247     -17.629   5.965 -10.113  1.00  0.00           H
ATOM   1199 2HB  SER A 247     -16.986   7.357  -8.160  1.00  0.00           H
ATOM   1200  HB3 SER A 247     -15.593   7.966  -9.022  1.00  0.00           H
ATOM   1201  HG  SER A 247     -18.297   8.431  -9.672  1.00  0.00           H
ATOM   1202  N   ARG A 248     -14.733   6.553 -11.636  1.00 82.77           N
ATOM   1203  CA  ARG A 248     -14.062   6.624 -12.933  1.00 83.60           C
ATOM   1204  C   ARG A 248     -14.373   5.400 -13.822  1.00 83.44           C
ATOM   1205  O   ARG A 248     -14.777   5.592 -14.968  1.00 83.61           O
ATOM   1206  CB  ARG A 248     -12.536   6.817 -12.743  1.00 83.56           C
ATOM   1207  CG  ARG A 248     -12.154   8.251 -12.307  1.00 84.74           C
ATOM   1208  CD  ARG A 248     -10.647   8.480 -12.069  1.00 85.30           C
ATOM   1209  NE  ARG A 248     -10.165   7.900 -10.799  1.00 89.52           N
ATOM   1210  CZ  ARG A 248      -9.568   8.534  -9.769  1.00 90.80           C
ATOM   1211  NH1 ARG A 248      -9.416   9.862  -9.756  1.00 91.04           N
ATOM   1212  NH2 ARG A 248      -9.112   7.826  -8.728  1.00 91.45           N1+
ATOM   1213  H   ARG A 248     -14.153   6.513 -10.803  1.00  0.00           H
ATOM   1214  HA  ARG A 248     -14.456   7.495 -13.462  1.00  0.00           H
ATOM   1215 2HB  ARG A 248     -12.157   6.093 -12.023  1.00  0.00           H
ATOM   1216  HB3 ARG A 248     -12.024   6.599 -13.681  1.00  0.00           H
ATOM   1217 2HG  ARG A 248     -12.479   8.941 -13.086  1.00  0.00           H
ATOM   1218  HG3 ARG A 248     -12.714   8.554 -11.424  1.00  0.00           H
ATOM   1219 2HD  ARG A 248     -10.068   8.058 -12.891  1.00  0.00           H
ATOM   1220  HD3 ARG A 248     -10.448   9.550 -12.084  1.00  0.00           H
ATOM   1221  HE  ARG A 248     -10.266   6.898 -10.740  1.00  0.00           H
ATOM   1222 1HH1 ARG A 248      -9.753  10.424 -10.523  1.00  0.00           H
ATOM   1223 2HH1 ARG A 248      -8.958  10.322  -8.983  1.00  0.00           H
ATOM   1224 1HH2 ARG A 248      -9.161   6.814  -8.709  1.00  0.00           H
ATOM   1225 2HH2 ARG A 248      -8.685   8.266  -7.910  1.00  0.00           H
ATOM   1226  N   VAL A 249     -14.238   4.157 -13.323  1.00 83.48           N
ATOM   1227  CA  VAL A 249     -14.521   2.960 -14.134  1.00 83.22           C
ATOM   1228  C   VAL A 249     -16.034   2.708 -14.317  1.00 83.09           C
ATOM   1229  O   VAL A 249     -16.433   2.057 -15.280  1.00 82.76           O
ATOM   1230  CB  VAL A 249     -13.818   1.695 -13.572  1.00 83.32           C
ATOM   1231  CG1 VAL A 249     -12.286   1.844 -13.584  1.00 83.39           C
ATOM   1232  CG2 VAL A 249     -14.298   1.240 -12.186  1.00 83.11           C
ATOM   1233  H   VAL A 249     -13.925   4.032 -12.366  1.00  0.00           H
ATOM   1234  HA  VAL A 249     -14.118   3.128 -15.133  1.00  0.00           H
ATOM   1235  HB  VAL A 249     -14.054   0.882 -14.261  1.00  0.00           H
ATOM   1236 1HG1 VAL A 249     -11.799   0.918 -13.277  1.00  0.00           H
ATOM   1237 2HG1 VAL A 249     -11.924   2.087 -14.582  1.00  0.00           H
ATOM   1238 3HG1 VAL A 249     -11.951   2.631 -12.908  1.00  0.00           H
ATOM   1239 1HG2 VAL A 249     -13.899   0.256 -11.942  1.00  0.00           H
ATOM   1240 2HG2 VAL A 249     -13.957   1.931 -11.424  1.00  0.00           H
ATOM   1241 3HG2 VAL A 249     -15.382   1.173 -12.116  1.00  0.00           H
ATOM   1242  N   MET A 250     -16.896   3.266 -13.455  1.00 82.97           N
ATOM   1243  CA  MET A 250     -18.356   3.219 -13.583  1.00 83.41           C
ATOM   1244  C   MET A 250     -18.862   3.924 -14.858  1.00 82.42           C
ATOM   1245  O   MET A 250     -19.896   3.540 -15.399  1.00 82.58           O
ATOM   1246  CB  MET A 250     -19.015   3.839 -12.334  1.00 83.22           C
ATOM   1247  CG  MET A 250     -19.220   2.842 -11.187  1.00 84.83           C
ATOM   1248  SD  MET A 250     -20.095   3.569  -9.776  1.00 85.91           S
ATOM   1249  CE  MET A 250     -20.544   2.073  -8.855  1.00 89.39           C
ATOM   1250  H   MET A 250     -16.505   3.719 -12.632  1.00  0.00           H
ATOM   1251  HA  MET A 250     -18.659   2.173 -13.668  1.00  0.00           H
ATOM   1252 2HB  MET A 250     -18.450   4.701 -11.987  1.00  0.00           H
ATOM   1253  HB3 MET A 250     -19.998   4.228 -12.593  1.00  0.00           H
ATOM   1254 2HG  MET A 250     -19.790   1.991 -11.551  1.00  0.00           H
ATOM   1255  HG3 MET A 250     -18.270   2.438 -10.843  1.00  0.00           H
ATOM   1256 1HE  MET A 250     -21.120   2.332  -7.966  1.00  0.00           H
ATOM   1257 2HE  MET A 250     -21.148   1.408  -9.470  1.00  0.00           H
ATOM   1258 3HE  MET A 250     -19.654   1.535  -8.538  1.00  0.00           H
ATOM   1259  N   ILE A 251     -18.108   4.902 -15.384  1.00 81.70           N
ATOM   1260  CA  ILE A 251     -18.365   5.547 -16.672  1.00 81.15           C
ATOM   1261  C   ILE A 251     -18.027   4.594 -17.841  1.00 80.59           C
ATOM   1262  O   ILE A 251     -18.665   4.667 -18.893  1.00 80.71           O
ATOM   1263  CB  ILE A 251     -17.529   6.863 -16.758  1.00 81.33           C
ATOM   1264  CG1 ILE A 251     -17.924   7.886 -15.666  1.00 81.76           C
ATOM   1265  CG2 ILE A 251     -17.530   7.541 -18.148  1.00 81.39           C
ATOM   1266  CD1 ILE A 251     -19.312   8.517 -15.862  1.00 82.24           C
ATOM   1267  H   ILE A 251     -17.277   5.178 -14.875  1.00  0.00           H
ATOM   1268  HA  ILE A 251     -19.427   5.782 -16.748  1.00  0.00           H
ATOM   1269  HB  ILE A 251     -16.490   6.595 -16.567  1.00  0.00           H
ATOM   1270 2HG1 ILE A 251     -17.879   7.425 -14.680  1.00  0.00           H
ATOM   1271 HG13 ILE A 251     -17.180   8.683 -15.639  1.00  0.00           H
ATOM   1272 1HG2 ILE A 251     -17.033   8.510 -18.113  1.00  0.00           H
ATOM   1273 2HG2 ILE A 251     -17.001   6.946 -18.892  1.00  0.00           H
ATOM   1274 3HG2 ILE A 251     -18.544   7.699 -18.517  1.00  0.00           H
ATOM   1275 1HD1 ILE A 251     -19.540   9.219 -15.060  1.00  0.00           H
ATOM   1276 2HD1 ILE A 251     -19.374   9.066 -16.799  1.00  0.00           H
ATOM   1277 3HD1 ILE A 251     -20.099   7.767 -15.876  1.00  0.00           H
ATOM   1278  N   HIS A 252     -17.068   3.670 -17.670  1.00 79.73           N
ATOM   1279  CA  HIS A 252     -16.591   2.767 -18.726  1.00 78.86           C
ATOM   1280  C   HIS A 252     -17.659   1.739 -19.139  1.00 78.43           C
ATOM   1281  O   HIS A 252     -17.634   1.247 -20.266  1.00 78.75           O
ATOM   1282  CB  HIS A 252     -15.308   2.020 -18.303  1.00 78.82           C
ATOM   1283  CG  HIS A 252     -14.117   2.874 -17.926  1.00 78.37           C
ATOM   1284  ND1 HIS A 252     -12.901   2.302 -17.534  1.00 78.05           N
ATOM   1285  CD2 HIS A 252     -13.984   4.248 -17.891  1.00 78.03           C
ATOM   1286  CE1 HIS A 252     -12.095   3.325 -17.279  1.00 77.97           C
ATOM   1287  NE2 HIS A 252     -12.691   4.499 -17.471  1.00 77.90           N
ATOM   1288  H   HIS A 252     -16.644   3.574 -16.754  1.00  0.00           H
ATOM   1289  HA  HIS A 252     -16.357   3.377 -19.598  1.00  0.00           H
ATOM   1290 2HB  HIS A 252     -15.515   1.337 -17.480  1.00  0.00           H
ATOM   1291  HB3 HIS A 252     -14.984   1.383 -19.128  1.00  0.00           H
ATOM   1292  HD2 HIS A 252     -14.681   5.045 -18.112  1.00  0.00           H
ATOM   1293  HE1 HIS A 252     -11.073   3.215 -16.943  1.00  0.00           H
ATOM   1294  HE2 HIS A 252     -12.275   5.408 -17.315  1.00  0.00           H
ATOM   1295  N   VAL A 253     -18.658   1.498 -18.280  1.00 77.41           N
ATOM   1296  CA  VAL A 253     -19.856   0.693 -18.534  1.00 76.16           C
ATOM   1297  C   VAL A 253     -20.735   1.310 -19.653  1.00 75.94           C
ATOM   1298  O   VAL A 253     -21.533   0.610 -20.270  1.00 75.62           O
ATOM   1299  CB  VAL A 253     -20.642   0.555 -17.194  1.00 76.08           C
ATOM   1300  CG1 VAL A 253     -21.837  -0.416 -17.275  1.00 75.56           C
ATOM   1301  CG2 VAL A 253     -19.729   0.124 -16.031  1.00 74.78           C
ATOM   1302  H   VAL A 253     -18.600   1.947 -17.376  1.00  0.00           H
ATOM   1303  HA  VAL A 253     -19.536  -0.296 -18.868  1.00  0.00           H
ATOM   1304  HB  VAL A 253     -21.045   1.533 -16.930  1.00  0.00           H
ATOM   1305 1HG1 VAL A 253     -22.324  -0.525 -16.305  1.00  0.00           H
ATOM   1306 2HG1 VAL A 253     -22.598  -0.065 -17.971  1.00  0.00           H
ATOM   1307 3HG1 VAL A 253     -21.517  -1.405 -17.601  1.00  0.00           H
ATOM   1308 1HG2 VAL A 253     -20.303  -0.044 -15.120  1.00  0.00           H
ATOM   1309 2HG2 VAL A 253     -19.209  -0.802 -16.271  1.00  0.00           H
ATOM   1310 3HG2 VAL A 253     -18.975   0.871 -15.785  1.00  0.00           H
ATOM   1311  N   PHE A 254     -20.567   2.610 -19.929  1.00 75.40           N
ATOM   1312  CA  PHE A 254     -21.329   3.398 -20.894  1.00 74.76           C
ATOM   1313  C   PHE A 254     -20.424   3.877 -22.047  1.00 74.76           C
ATOM   1314  O   PHE A 254     -20.831   4.738 -22.826  1.00 74.76           O
ATOM   1315  CB  PHE A 254     -21.947   4.612 -20.162  1.00 74.28           C
ATOM   1316  CG  PHE A 254     -22.864   4.276 -18.991  1.00 73.27           C
ATOM   1317  CD1 PHE A 254     -22.319   3.951 -17.732  1.00 72.84           C
ATOM   1318  CD2 PHE A 254     -24.264   4.314 -19.147  1.00 72.23           C
ATOM   1319  CE1 PHE A 254     -23.162   3.632 -16.654  1.00 73.00           C
ATOM   1320  CE2 PHE A 254     -25.111   4.004 -18.064  1.00 72.11           C
ATOM   1321  CZ  PHE A 254     -24.560   3.660 -16.815  1.00 73.38           C
ATOM   1322  H   PHE A 254     -19.874   3.119 -19.392  1.00  0.00           H
ATOM   1323  HA  PHE A 254     -22.134   2.811 -21.334  1.00  0.00           H
ATOM   1324 2HB  PHE A 254     -21.154   5.269 -19.803  1.00  0.00           H
ATOM   1325  HB3 PHE A 254     -22.519   5.210 -20.876  1.00  0.00           H
ATOM   1326  HD1 PHE A 254     -21.248   3.932 -17.588  1.00  0.00           H
ATOM   1327  HD2 PHE A 254     -24.683   4.599 -20.099  1.00  0.00           H
ATOM   1328  HE1 PHE A 254     -22.725   3.366 -15.704  1.00  0.00           H
ATOM   1329  HE2 PHE A 254     -26.183   4.034 -18.188  1.00  0.00           H
ATOM   1330  HZ  PHE A 254     -25.203   3.420 -15.981  1.00  0.00           H
ATOM   1331  N   SER A 255     -19.195   3.346 -22.172  1.00 74.68           N
ATOM   1332  CA  SER A 255     -18.162   3.796 -23.119  1.00 75.09           C
ATOM   1333  C   SER A 255     -18.527   3.650 -24.612  1.00 75.29           C
ATOM   1334  O   SER A 255     -17.922   4.308 -25.457  1.00 75.68           O
ATOM   1335  CB  SER A 255     -16.830   3.077 -22.814  1.00 75.10           C
ATOM   1336  OG  SER A 255     -16.945   1.663 -22.853  1.00 75.39           O
ATOM   1337  H   SER A 255     -18.944   2.604 -21.533  1.00  0.00           H
ATOM   1338  HA  SER A 255     -18.011   4.864 -22.948  1.00  0.00           H
ATOM   1339 2HB  SER A 255     -16.075   3.380 -23.542  1.00  0.00           H
ATOM   1340  HB3 SER A 255     -16.444   3.384 -21.844  1.00  0.00           H
ATOM   1341  HG  SER A 255     -17.237   1.358 -21.992  1.00  0.00           H
ATOM   1342  N   ASP A 256     -19.535   2.832 -24.936  1.00 75.48           N
ATOM   1343  CA  ASP A 256     -20.103   2.674 -26.277  1.00 75.61           C
ATOM   1344  C   ASP A 256     -21.029   3.857 -26.642  1.00 75.88           C
ATOM   1345  O   ASP A 256     -21.340   4.044 -27.817  1.00 76.13           O
ATOM   1346  CB  ASP A 256     -20.900   1.339 -26.347  1.00 75.46           C
ATOM   1347  CG  ASP A 256     -22.036   1.114 -25.337  1.00 76.20           C
ATOM   1348  OD1 ASP A 256     -22.301   2.003 -24.499  1.00 76.12           O
ATOM   1349  OD2 ASP A 256     -22.633   0.019 -25.382  1.00 77.35           O1-
ATOM   1350  H   ASP A 256     -20.007   2.356 -24.181  1.00  0.00           H
ATOM   1351  HA  ASP A 256     -19.295   2.642 -27.010  1.00  0.00           H
ATOM   1352 2HB  ASP A 256     -21.327   1.230 -27.345  1.00  0.00           H
ATOM   1353  HB3 ASP A 256     -20.202   0.509 -26.238  1.00  0.00           H
ATOM   1354  N   GLY A 257     -21.481   4.642 -25.656  1.00 76.12           N
ATOM   1355  CA  GLY A 257     -22.305   5.834 -25.819  1.00 76.21           C
ATOM   1356  C   GLY A 257     -23.756   5.606 -25.384  1.00 76.42           C
ATOM   1357  O   GLY A 257     -24.524   6.562 -25.289  1.00 76.54           O
ATOM   1358  H   GLY A 257     -21.193   4.423 -24.706  1.00  0.00           H
ATOM   1359 2HA  GLY A 257     -21.882   6.628 -25.203  1.00  0.00           H
ATOM   1360  HA3 GLY A 257     -22.295   6.198 -26.848  1.00  0.00           H
ATOM   1361  N   VAL A 258     -24.149   4.349 -25.145  1.00 76.55           N
ATOM   1362  CA  VAL A 258     -25.509   3.946 -24.808  1.00 76.83           C
ATOM   1363  C   VAL A 258     -25.703   4.110 -23.289  1.00 76.74           C
ATOM   1364  O   VAL A 258     -24.802   3.830 -22.496  1.00 76.63           O
ATOM   1365  CB  VAL A 258     -25.713   2.461 -25.233  1.00 77.08           C
ATOM   1366  CG1 VAL A 258     -27.129   1.926 -24.933  1.00 76.77           C
ATOM   1367  CG2 VAL A 258     -25.393   2.238 -26.726  1.00 76.44           C
ATOM   1368  H   VAL A 258     -23.438   3.627 -25.144  1.00  0.00           H
ATOM   1369  HA  VAL A 258     -26.221   4.578 -25.343  1.00  0.00           H
ATOM   1370  HB  VAL A 258     -25.017   1.842 -24.669  1.00  0.00           H
ATOM   1371 1HG1 VAL A 258     -27.241   0.898 -25.279  1.00  0.00           H
ATOM   1372 2HG1 VAL A 258     -27.348   1.920 -23.865  1.00  0.00           H
ATOM   1373 3HG1 VAL A 258     -27.895   2.525 -25.427  1.00  0.00           H
ATOM   1374 1HG2 VAL A 258     -25.542   1.196 -27.008  1.00  0.00           H
ATOM   1375 2HG2 VAL A 258     -26.031   2.850 -27.364  1.00  0.00           H
ATOM   1376 3HG2 VAL A 258     -24.357   2.480 -26.965  1.00  0.00           H
ATOM   1377  N   THR A 259     -26.901   4.541 -22.891  1.00 76.66           N
ATOM   1378  CA  THR A 259     -27.365   4.646 -21.516  1.00 76.81           C
ATOM   1379  C   THR A 259     -28.699   3.890 -21.444  1.00 76.90           C
ATOM   1380  O   THR A 259     -29.499   3.938 -22.381  1.00 77.02           O
ATOM   1381  CB  THR A 259     -27.456   6.142 -21.124  1.00 76.84           C
ATOM   1382  OG1 THR A 259     -26.162   6.714 -21.211  1.00 76.80           O
ATOM   1383  CG2 THR A 259     -27.934   6.394 -19.688  1.00 76.66           C
ATOM   1384  H   THR A 259     -27.621   4.678 -23.586  1.00  0.00           H
ATOM   1385  HA  THR A 259     -26.675   4.137 -20.844  1.00  0.00           H
ATOM   1386  HB  THR A 259     -28.122   6.663 -21.816  1.00  0.00           H
ATOM   1387  HG1 THR A 259     -25.826   6.531 -22.080  1.00  0.00           H
ATOM   1388 1HG2 THR A 259     -28.004   7.464 -19.492  1.00  0.00           H
ATOM   1389 2HG2 THR A 259     -28.925   5.976 -19.515  1.00  0.00           H
ATOM   1390 3HG2 THR A 259     -27.256   5.965 -18.953  1.00  0.00           H
ATOM   1391  N   ASN A 260     -28.915   3.155 -20.351  1.00 76.78           N
ATOM   1392  CA  ASN A 260     -30.131   2.420 -20.032  1.00 76.71           C
ATOM   1393  C   ASN A 260     -30.218   2.271 -18.513  1.00 76.95           C
ATOM   1394  O   ASN A 260     -29.190   2.300 -17.829  1.00 77.24           O
ATOM   1395  CB  ASN A 260     -30.269   1.087 -20.809  1.00 76.43           C
ATOM   1396  CG  ASN A 260     -29.166   0.064 -20.523  1.00 75.55           C
ATOM   1397  OD1 ASN A 260     -29.109  -0.500 -19.435  1.00 73.38           O
ATOM   1398  ND2 ASN A 260     -28.279  -0.185 -21.479  1.00 75.62           N
ATOM   1399  H   ASN A 260     -28.244   3.181 -19.595  1.00  0.00           H
ATOM   1400  HA  ASN A 260     -30.972   3.047 -20.324  1.00  0.00           H
ATOM   1401 2HB  ASN A 260     -31.223   0.619 -20.562  1.00  0.00           H
ATOM   1402  HB3 ASN A 260     -30.314   1.290 -21.880  1.00  0.00           H
ATOM   1403 1HD2 ASN A 260     -28.347   0.280 -22.371  1.00  0.00           H
ATOM   1404 2HD2 ASN A 260     -27.576  -0.890 -21.328  1.00  0.00           H
ATOM   1405  N   TRP A 261     -31.431   2.060 -17.989  1.00 76.87           N
ATOM   1406  CA  TRP A 261     -31.687   1.880 -16.559  1.00 76.87           C
ATOM   1407  C   TRP A 261     -31.123   0.573 -15.988  1.00 76.48           C
ATOM   1408  O   TRP A 261     -30.984   0.466 -14.773  1.00 76.92           O
ATOM   1409  CB  TRP A 261     -33.194   1.958 -16.271  1.00 77.42           C
ATOM   1410  CG  TRP A 261     -33.714   3.354 -16.180  1.00 78.45           C
ATOM   1411  CD1 TRP A 261     -34.576   3.930 -17.044  1.00 78.30           C
ATOM   1412  CD2 TRP A 261     -33.391   4.375 -15.189  1.00 78.25           C
ATOM   1413  NE1 TRP A 261     -34.768   5.247 -16.687  1.00 78.92           N
ATOM   1414  CE3 TRP A 261     -32.588   4.408 -14.022  1.00 77.89           C
ATOM   1415  CE2 TRP A 261     -34.072   5.579 -15.542  1.00 78.40           C
ATOM   1416  CZ3 TRP A 261     -32.472   5.579 -13.245  1.00 77.93           C
ATOM   1417  CZ2 TRP A 261     -33.950   6.755 -14.781  1.00 77.74           C
ATOM   1418  CH2 TRP A 261     -33.144   6.753 -13.629  1.00 77.93           C
ATOM   1419  H   TRP A 261     -32.231   2.034 -18.604  1.00  0.00           H
ATOM   1420  HA  TRP A 261     -31.196   2.691 -16.026  1.00  0.00           H
ATOM   1421 2HB  TRP A 261     -33.746   1.404 -17.026  1.00  0.00           H
ATOM   1422  HB3 TRP A 261     -33.432   1.481 -15.321  1.00  0.00           H
ATOM   1423  HD1 TRP A 261     -35.004   3.441 -17.907  1.00  0.00           H
ATOM   1424  HE1 TRP A 261     -35.345   5.868 -17.264  1.00  0.00           H
ATOM   1425  HE3 TRP A 261     -32.066   3.515 -13.713  1.00  0.00           H
ATOM   1426  HZ3 TRP A 261     -31.866   5.579 -12.349  1.00  0.00           H
ATOM   1427  HZ2 TRP A 261     -34.467   7.656 -15.063  1.00  0.00           H
ATOM   1428  HH2 TRP A 261     -33.045   7.653 -13.036  1.00  0.00           H
ATOM   1429  N   GLY A 262     -30.723  -0.377 -16.842  1.00 75.59           N
ATOM   1430  CA  GLY A 262     -30.165  -1.661 -16.443  1.00 74.17           C
ATOM   1431  C   GLY A 262     -28.697  -1.500 -16.039  1.00 73.45           C
ATOM   1432  O   GLY A 262     -28.265  -2.074 -15.041  1.00 73.55           O
ATOM   1433  H   GLY A 262     -30.772  -0.182 -17.831  1.00  0.00           H
ATOM   1434 2HA  GLY A 262     -30.752  -2.114 -15.645  1.00  0.00           H
ATOM   1435  HA3 GLY A 262     -30.215  -2.342 -17.293  1.00  0.00           H
ATOM   1436  N   ARG A 263     -27.945  -0.655 -16.755  1.00 72.74           N
ATOM   1437  CA  ARG A 263     -26.587  -0.258 -16.389  1.00 72.36           C
ATOM   1438  C   ARG A 263     -26.610   0.664 -15.160  1.00 72.54           C
ATOM   1439  O   ARG A 263     -25.815   0.470 -14.243  1.00 72.50           O
ATOM   1440  CB  ARG A 263     -25.922   0.480 -17.564  1.00 72.19           C
ATOM   1441  CG  ARG A 263     -25.612  -0.439 -18.753  1.00 70.95           C
ATOM   1442  CD  ARG A 263     -25.008   0.323 -19.936  1.00 70.62           C
ATOM   1443  NE  ARG A 263     -24.635  -0.597 -21.019  1.00 70.69           N
ATOM   1444  CZ  ARG A 263     -24.064  -0.226 -22.175  1.00 69.62           C
ATOM   1445  NH1 ARG A 263     -23.828   1.059 -22.441  1.00 68.71           N
ATOM   1446  NH2 ARG A 263     -23.729  -1.144 -23.084  1.00 69.21           N1+
ATOM   1447  H   ARG A 263     -28.364  -0.253 -17.588  1.00  0.00           H
ATOM   1448  HA  ARG A 263     -26.001  -1.146 -16.143  1.00  0.00           H
ATOM   1449 2HB  ARG A 263     -26.551   1.311 -17.889  1.00  0.00           H
ATOM   1450  HB3 ARG A 263     -24.983   0.921 -17.225  1.00  0.00           H
ATOM   1451 2HG  ARG A 263     -24.922  -1.220 -18.429  1.00  0.00           H
ATOM   1452  HG3 ARG A 263     -26.518  -0.950 -19.075  1.00  0.00           H
ATOM   1453 2HD  ARG A 263     -25.720   1.056 -20.318  1.00  0.00           H
ATOM   1454  HD3 ARG A 263     -24.122   0.876 -19.621  1.00  0.00           H
ATOM   1455  HE  ARG A 263     -24.763  -1.581 -20.829  1.00  0.00           H
ATOM   1456 1HH1 ARG A 263     -24.096   1.796 -21.807  1.00  0.00           H
ATOM   1457 2HH1 ARG A 263     -23.317   1.333 -23.288  1.00  0.00           H
ATOM   1458 1HH2 ARG A 263     -23.879  -2.129 -22.929  1.00  0.00           H
ATOM   1459 2HH2 ARG A 263     -23.309  -0.842 -23.968  1.00  0.00           H
ATOM   1460  N   ILE A 264     -27.541   1.629 -15.106  1.00 72.18           N
ATOM   1461  CA  ILE A 264     -27.695   2.557 -13.982  1.00 72.13           C
ATOM   1462  C   ILE A 264     -28.028   1.803 -12.676  1.00 72.48           C
ATOM   1463  O   ILE A 264     -27.362   2.031 -11.666  1.00 72.54           O
ATOM   1464  CB  ILE A 264     -28.720   3.673 -14.334  1.00 71.68           C
ATOM   1465  CG1 ILE A 264     -28.222   4.543 -15.516  1.00 72.07           C
ATOM   1466  CG2 ILE A 264     -29.059   4.572 -13.128  1.00 71.18           C
ATOM   1467  CD1 ILE A 264     -29.315   5.403 -16.169  1.00 70.34           C
ATOM   1468  H   ILE A 264     -28.173   1.727 -15.892  1.00  0.00           H
ATOM   1469  HA  ILE A 264     -26.727   3.036 -13.822  1.00  0.00           H
ATOM   1470  HB  ILE A 264     -29.644   3.183 -14.630  1.00  0.00           H
ATOM   1471 2HG1 ILE A 264     -27.404   5.183 -15.182  1.00  0.00           H
ATOM   1472 HG13 ILE A 264     -27.798   3.914 -16.297  1.00  0.00           H
ATOM   1473 1HG2 ILE A 264     -29.654   5.439 -13.407  1.00  0.00           H
ATOM   1474 2HG2 ILE A 264     -29.638   4.036 -12.376  1.00  0.00           H
ATOM   1475 3HG2 ILE A 264     -28.154   4.942 -12.651  1.00  0.00           H
ATOM   1476 1HD1 ILE A 264     -28.914   5.956 -17.017  1.00  0.00           H
ATOM   1477 2HD1 ILE A 264     -30.136   4.789 -16.537  1.00  0.00           H
ATOM   1478 3HD1 ILE A 264     -29.734   6.139 -15.484  1.00  0.00           H
ATOM   1479  N   VAL A 265     -28.990   0.863 -12.683  1.00 72.61           N
ATOM   1480  CA  VAL A 265     -29.311   0.074 -11.491  1.00 72.89           C
ATOM   1481  C   VAL A 265     -28.154  -0.869 -11.109  1.00 73.27           C
ATOM   1482  O   VAL A 265     -27.939  -1.075  -9.918  1.00 72.88           O
ATOM   1483  CB  VAL A 265     -30.660  -0.673 -11.652  1.00 72.88           C
ATOM   1484  CG1 VAL A 265     -30.623  -1.882 -12.597  1.00 71.87           C
ATOM   1485  CG2 VAL A 265     -31.260  -1.087 -10.297  1.00 72.68           C
ATOM   1486  H   VAL A 265     -29.548   0.712 -13.519  1.00  0.00           H
ATOM   1487  HA  VAL A 265     -29.432   0.778 -10.666  1.00  0.00           H
ATOM   1488  HB  VAL A 265     -31.355   0.045 -12.086  1.00  0.00           H
ATOM   1489 1HG1 VAL A 265     -31.620  -2.295 -12.736  1.00  0.00           H
ATOM   1490 2HG1 VAL A 265     -30.247  -1.594 -13.568  1.00  0.00           H
ATOM   1491 3HG1 VAL A 265     -29.988  -2.685 -12.230  1.00  0.00           H
ATOM   1492 1HG2 VAL A 265     -32.255  -1.506 -10.432  1.00  0.00           H
ATOM   1493 2HG2 VAL A 265     -30.653  -1.841  -9.795  1.00  0.00           H
ATOM   1494 3HG2 VAL A 265     -31.353  -0.233  -9.627  1.00  0.00           H
ATOM   1495  N   THR A 266     -27.371  -1.380 -12.075  1.00 73.41           N
ATOM   1496  CA  THR A 266     -26.164  -2.176 -11.821  1.00 73.63           C
ATOM   1497  C   THR A 266     -25.112  -1.341 -11.053  1.00 73.91           C
ATOM   1498  O   THR A 266     -24.553  -1.828 -10.070  1.00 73.81           O
ATOM   1499  CB  THR A 266     -25.598  -2.738 -13.153  1.00 73.80           C
ATOM   1500  OG1 THR A 266     -26.539  -3.622 -13.757  1.00 73.02           O
ATOM   1501  CG2 THR A 266     -24.293  -3.525 -12.984  1.00 73.80           C
ATOM   1502  H   THR A 266     -27.592  -1.146 -13.033  1.00  0.00           H
ATOM   1503  HA  THR A 266     -26.438  -3.017 -11.182  1.00  0.00           H
ATOM   1504  HB  THR A 266     -25.398  -1.928 -13.851  1.00  0.00           H
ATOM   1505  HG1 THR A 266     -27.258  -3.078 -14.099  1.00  0.00           H
ATOM   1506 1HG2 THR A 266     -23.955  -3.899 -13.943  1.00  0.00           H
ATOM   1507 2HG2 THR A 266     -23.482  -2.906 -12.602  1.00  0.00           H
ATOM   1508 3HG2 THR A 266     -24.406  -4.372 -12.311  1.00  0.00           H
ATOM   1509  N   LEU A 267     -24.908  -0.072 -11.440  1.00 74.20           N
ATOM   1510  CA  LEU A 267     -24.055   0.901 -10.753  1.00 75.20           C
ATOM   1511  C   LEU A 267     -24.481   1.111  -9.289  1.00 75.25           C
ATOM   1512  O   LEU A 267     -23.662   0.979  -8.379  1.00 75.07           O
ATOM   1513  CB  LEU A 267     -24.059   2.243 -11.529  1.00 75.56           C
ATOM   1514  CG  LEU A 267     -22.841   2.486 -12.435  1.00 77.59           C
ATOM   1515  CD1 LEU A 267     -22.706   1.472 -13.582  1.00 79.94           C
ATOM   1516  CD2 LEU A 267     -22.884   3.919 -12.983  1.00 77.32           C
ATOM   1517  H   LEU A 267     -25.394   0.252 -12.271  1.00  0.00           H
ATOM   1518  HA  LEU A 267     -23.042   0.501 -10.728  1.00  0.00           H
ATOM   1519 2HB  LEU A 267     -24.963   2.344 -12.125  1.00  0.00           H
ATOM   1520  HB3 LEU A 267     -24.100   3.071 -10.817  1.00  0.00           H
ATOM   1521  HG  LEU A 267     -21.955   2.403 -11.812  1.00  0.00           H
ATOM   1522 1HD1 LEU A 267     -21.779   1.633 -14.134  1.00  0.00           H
ATOM   1523 2HD1 LEU A 267     -22.694   0.442 -13.224  1.00  0.00           H
ATOM   1524 3HD1 LEU A 267     -23.525   1.564 -14.293  1.00  0.00           H
ATOM   1525 1HD2 LEU A 267     -22.031   4.127 -13.627  1.00  0.00           H
ATOM   1526 2HD2 LEU A 267     -23.788   4.096 -13.567  1.00  0.00           H
ATOM   1527 3HD2 LEU A 267     -22.869   4.646 -12.171  1.00  0.00           H
ATOM   1528  N   ILE A 268     -25.771   1.386  -9.062  1.00 75.79           N
ATOM   1529  CA  ILE A 268     -26.350   1.644  -7.740  1.00 76.20           C
ATOM   1530  C   ILE A 268     -26.359   0.358  -6.881  1.00 76.05           C
ATOM   1531  O   ILE A 268     -26.096   0.417  -5.680  1.00 75.61           O
ATOM   1532  CB  ILE A 268     -27.784   2.217  -7.921  1.00 76.43           C
ATOM   1533  CG1 ILE A 268     -27.799   3.520  -8.759  1.00 77.40           C
ATOM   1534  CG2 ILE A 268     -28.500   2.477  -6.577  1.00 74.78           C
ATOM   1535  CD1 ILE A 268     -29.133   3.734  -9.484  1.00 78.54           C
ATOM   1536  H   ILE A 268     -26.374   1.487  -9.872  1.00  0.00           H
ATOM   1537  HA  ILE A 268     -25.731   2.384  -7.228  1.00  0.00           H
ATOM   1538  HB  ILE A 268     -28.365   1.466  -8.460  1.00  0.00           H
ATOM   1539 2HG1 ILE A 268     -27.580   4.376  -8.120  1.00  0.00           H
ATOM   1540 HG13 ILE A 268     -27.016   3.531  -9.515  1.00  0.00           H
ATOM   1541 1HG2 ILE A 268     -29.463   2.962  -6.726  1.00  0.00           H
ATOM   1542 2HG2 ILE A 268     -28.697   1.553  -6.033  1.00  0.00           H
ATOM   1543 3HG2 ILE A 268     -27.907   3.124  -5.928  1.00  0.00           H
ATOM   1544 1HD1 ILE A 268     -29.159   4.710  -9.969  1.00  0.00           H
ATOM   1545 2HD1 ILE A 268     -29.291   2.987 -10.256  1.00  0.00           H
ATOM   1546 3HD1 ILE A 268     -29.981   3.659  -8.808  1.00  0.00           H
ATOM   1547  N   SER A 269     -26.614  -0.805  -7.492  1.00 75.78           N
ATOM   1548  CA  SER A 269     -26.629  -2.104  -6.823  1.00 75.28           C
ATOM   1549  C   SER A 269     -25.206  -2.554  -6.455  1.00 75.04           C
ATOM   1550  O   SER A 269     -25.014  -3.130  -5.386  1.00 75.00           O
ATOM   1551  CB  SER A 269     -27.260  -3.149  -7.759  1.00 74.93           C
ATOM   1552  OG  SER A 269     -28.622  -2.834  -7.972  1.00 74.95           O
ATOM   1553  H   SER A 269     -26.861  -0.784  -8.477  1.00  0.00           H
ATOM   1554  HA  SER A 269     -27.218  -2.038  -5.906  1.00  0.00           H
ATOM   1555 2HB  SER A 269     -26.735  -3.191  -8.714  1.00  0.00           H
ATOM   1556  HB3 SER A 269     -27.200  -4.148  -7.332  1.00  0.00           H
ATOM   1557  HG  SER A 269     -28.637  -2.087  -8.568  1.00  0.00           H
ATOM   1558  N   PHE A 270     -24.194  -2.249  -7.285  1.00 73.98           N
ATOM   1559  CA  PHE A 270     -22.794  -2.470  -6.925  1.00 73.90           C
ATOM   1560  C   PHE A 270     -22.386  -1.470  -5.832  1.00 73.40           C
ATOM   1561  O   PHE A 270     -21.763  -1.874  -4.859  1.00 72.58           O
ATOM   1562  CB  PHE A 270     -21.858  -2.354  -8.146  1.00 74.20           C
ATOM   1563  CG  PHE A 270     -20.439  -2.830  -7.858  1.00 74.58           C
ATOM   1564  CD1 PHE A 270     -20.205  -4.176  -7.502  1.00 76.76           C
ATOM   1565  CD2 PHE A 270     -19.355  -1.928  -7.894  1.00 75.46           C
ATOM   1566  CE1 PHE A 270     -18.907  -4.615  -7.180  1.00 78.03           C
ATOM   1567  CE2 PHE A 270     -18.054  -2.371  -7.582  1.00 76.50           C
ATOM   1568  CZ  PHE A 270     -17.829  -3.712  -7.223  1.00 76.99           C
ATOM   1569  H   PHE A 270     -24.392  -1.823  -8.187  1.00  0.00           H
ATOM   1570  HA  PHE A 270     -22.711  -3.480  -6.522  1.00  0.00           H
ATOM   1571 2HB  PHE A 270     -22.242  -2.963  -8.964  1.00  0.00           H
ATOM   1572  HB3 PHE A 270     -21.842  -1.329  -8.519  1.00  0.00           H
ATOM   1573  HD1 PHE A 270     -21.027  -4.874  -7.455  1.00  0.00           H
ATOM   1574  HD2 PHE A 270     -19.523  -0.890  -8.140  1.00  0.00           H
ATOM   1575  HE1 PHE A 270     -18.740  -5.642  -6.890  1.00  0.00           H
ATOM   1576  HE2 PHE A 270     -17.224  -1.682  -7.594  1.00  0.00           H
ATOM   1577  HZ  PHE A 270     -16.832  -4.040  -6.970  1.00  0.00           H
ATOM   1578  N   GLY A 271     -22.821  -0.203  -5.929  1.00 72.69           N
ATOM   1579  CA  GLY A 271     -22.877   0.790  -4.852  1.00 73.26           C
ATOM   1580  C   GLY A 271     -23.322   0.230  -3.494  1.00 73.50           C
ATOM   1581  O   GLY A 271     -22.602   0.347  -2.506  1.00 73.35           O
ATOM   1582  H   GLY A 271     -23.276   0.064  -6.798  1.00  0.00           H
ATOM   1583 2HA  GLY A 271     -21.893   1.247  -4.746  1.00  0.00           H
ATOM   1584  HA3 GLY A 271     -23.567   1.581  -5.141  1.00  0.00           H
ATOM   1585  N   ALA A 272     -24.490  -0.423  -3.457  1.00 73.52           N
ATOM   1586  CA  ALA A 272     -25.043  -1.093  -2.281  1.00 73.87           C
ATOM   1587  C   ALA A 272     -24.184  -2.279  -1.807  1.00 74.27           C
ATOM   1588  O   ALA A 272     -23.949  -2.420  -0.608  1.00 73.73           O
ATOM   1589  CB  ALA A 272     -26.461  -1.578  -2.601  1.00 73.80           C
ATOM   1590  H   ALA A 272     -25.049  -0.411  -4.305  1.00  0.00           H
ATOM   1591  HA  ALA A 272     -25.100  -0.373  -1.464  1.00  0.00           H
ATOM   1592 1HB  ALA A 272     -26.848  -2.190  -1.788  1.00  0.00           H
ATOM   1593 2HB  ALA A 272     -27.138  -0.736  -2.741  1.00  0.00           H
ATOM   1594 3HB  ALA A 272     -26.494  -2.191  -3.500  1.00  0.00           H
ATOM   1595  N   PHE A 273     -23.680  -3.099  -2.738  1.00 74.66           N
ATOM   1596  CA  PHE A 273     -22.788  -4.236  -2.485  1.00 75.13           C
ATOM   1597  C   PHE A 273     -21.453  -3.768  -1.862  1.00 75.50           C
ATOM   1598  O   PHE A 273     -20.998  -4.314  -0.855  1.00 75.80           O
ATOM   1599  CB  PHE A 273     -22.565  -4.987  -3.819  1.00 74.97           C
ATOM   1600  CG  PHE A 273     -21.985  -6.387  -3.715  1.00 75.76           C
ATOM   1601  CD1 PHE A 273     -22.846  -7.492  -3.541  1.00 76.63           C
ATOM   1602  CD2 PHE A 273     -20.594  -6.595  -3.828  1.00 75.84           C
ATOM   1603  CE1 PHE A 273     -22.319  -8.797  -3.488  1.00 76.01           C
ATOM   1604  CE2 PHE A 273     -20.069  -7.901  -3.767  1.00 75.00           C
ATOM   1605  CZ  PHE A 273     -20.930  -9.002  -3.599  1.00 75.04           C
ATOM   1606  H   PHE A 273     -23.953  -2.925  -3.700  1.00  0.00           H
ATOM   1607  HA  PHE A 273     -23.288  -4.903  -1.781  1.00  0.00           H
ATOM   1608 2HB  PHE A 273     -23.517  -5.079  -4.344  1.00  0.00           H
ATOM   1609  HB3 PHE A 273     -21.924  -4.406  -4.481  1.00  0.00           H
ATOM   1610  HD1 PHE A 273     -23.914  -7.342  -3.458  1.00  0.00           H
ATOM   1611  HD2 PHE A 273     -19.924  -5.757  -3.966  1.00  0.00           H
ATOM   1612  HE1 PHE A 273     -22.981  -9.642  -3.361  1.00  0.00           H
ATOM   1613  HE2 PHE A 273     -19.004  -8.060  -3.860  1.00  0.00           H
ATOM   1614  HZ  PHE A 273     -20.525 -10.004  -3.553  1.00  0.00           H
ATOM   1615  N   VAL A 274     -20.872  -2.694  -2.412  1.00 75.60           N
ATOM   1616  CA  VAL A 274     -19.704  -1.989  -1.899  1.00 75.60           C
ATOM   1617  C   VAL A 274     -20.009  -1.341  -0.531  1.00 75.85           C
ATOM   1618  O   VAL A 274     -19.166  -1.414   0.356  1.00 75.55           O
ATOM   1619  CB  VAL A 274     -19.220  -0.956  -2.955  1.00 75.45           C
ATOM   1620  CG1 VAL A 274     -18.158   0.027  -2.432  1.00 75.29           C
ATOM   1621  CG2 VAL A 274     -18.659  -1.649  -4.211  1.00 74.59           C
ATOM   1622  H   VAL A 274     -21.295  -2.317  -3.261  1.00  0.00           H
ATOM   1623  HA  VAL A 274     -18.907  -2.719  -1.750  1.00  0.00           H
ATOM   1624  HB  VAL A 274     -20.083  -0.363  -3.261  1.00  0.00           H
ATOM   1625 1HG1 VAL A 274     -17.884   0.742  -3.206  1.00  0.00           H
ATOM   1626 2HG1 VAL A 274     -18.508   0.604  -1.583  1.00  0.00           H
ATOM   1627 3HG1 VAL A 274     -17.263  -0.496  -2.104  1.00  0.00           H
ATOM   1628 1HG2 VAL A 274     -18.514  -0.932  -5.018  1.00  0.00           H
ATOM   1629 2HG2 VAL A 274     -17.693  -2.112  -4.012  1.00  0.00           H
ATOM   1630 3HG2 VAL A 274     -19.314  -2.431  -4.593  1.00  0.00           H
ATOM   1631  N   ALA A 275     -21.191  -0.742  -0.327  1.00 76.38           N
ATOM   1632  CA  ALA A 275     -21.594  -0.115   0.936  1.00 76.89           C
ATOM   1633  C   ALA A 275     -21.736  -1.138   2.077  1.00 77.35           C
ATOM   1634  O   ALA A 275     -21.287  -0.886   3.197  1.00 77.12           O
ATOM   1635  CB  ALA A 275     -22.917   0.641   0.745  1.00 76.72           C
ATOM   1636  H   ALA A 275     -21.813  -0.641  -1.126  1.00  0.00           H
ATOM   1637  HA  ALA A 275     -20.821   0.598   1.214  1.00  0.00           H
ATOM   1638 1HB  ALA A 275     -23.220   1.141   1.665  1.00  0.00           H
ATOM   1639 2HB  ALA A 275     -22.819   1.407  -0.022  1.00  0.00           H
ATOM   1640 3HB  ALA A 275     -23.732  -0.023   0.459  1.00  0.00           H
ATOM   1641  N   LYS A 276     -22.297  -2.316   1.770  1.00 77.76           N
ATOM   1642  CA  LYS A 276     -22.353  -3.491   2.639  1.00 77.76           C
ATOM   1643  C   LYS A 276     -20.943  -3.953   3.049  1.00 77.70           C
ATOM   1644  O   LYS A 276     -20.665  -4.125   4.238  1.00 77.60           O
ATOM   1645  CB  LYS A 276     -23.146  -4.609   1.923  1.00 78.03           C
ATOM   1646  CG  LYS A 276     -24.666  -4.359   1.946  1.00 77.60           C
ATOM   1647  CD  LYS A 276     -25.475  -5.086   0.855  1.00 78.01           C
ATOM   1648  CE  LYS A 276     -25.416  -6.616   0.921  1.00 78.51           C
ATOM   1649  NZ  LYS A 276     -26.337  -7.219  -0.056  1.00 79.93           N1+
ATOM   1650  H   LYS A 276     -22.685  -2.407   0.833  1.00  0.00           H
ATOM   1651  HA  LYS A 276     -22.869  -3.217   3.561  1.00  0.00           H
ATOM   1652 2HB  LYS A 276     -22.802  -4.701   0.893  1.00  0.00           H
ATOM   1653  HB3 LYS A 276     -22.943  -5.573   2.392  1.00  0.00           H
ATOM   1654 2HG  LYS A 276     -25.052  -4.619   2.931  1.00  0.00           H
ATOM   1655  HG3 LYS A 276     -24.856  -3.292   1.824  1.00  0.00           H
ATOM   1656 2HD  LYS A 276     -26.518  -4.781   0.948  1.00  0.00           H
ATOM   1657  HD3 LYS A 276     -25.156  -4.752  -0.132  1.00  0.00           H
ATOM   1658 2HE  LYS A 276     -24.405  -6.968   0.713  1.00  0.00           H
ATOM   1659  HE3 LYS A 276     -25.686  -6.967   1.917  1.00  0.00           H
ATOM   1660 1HZ  LYS A 276     -26.251  -8.224  -0.035  1.00  0.00           H
ATOM   1661 2HZ  LYS A 276     -27.285  -6.957   0.170  1.00  0.00           H
ATOM   1662 3HZ  LYS A 276     -26.120  -6.878  -0.984  1.00  0.00           H
ATOM   1663  N   HIS A 277     -20.039  -4.074   2.069  1.00 77.39           N
ATOM   1664  CA  HIS A 277     -18.604  -4.300   2.252  1.00 77.45           C
ATOM   1665  C   HIS A 277     -17.944  -3.211   3.130  1.00 76.95           C
ATOM   1666  O   HIS A 277     -17.366  -3.542   4.165  1.00 76.53           O
ATOM   1667  CB  HIS A 277     -17.934  -4.485   0.870  1.00 77.72           C
ATOM   1668  CG  HIS A 277     -16.473  -4.123   0.773  1.00 80.22           C
ATOM   1669  ND1 HIS A 277     -15.437  -4.995   1.122  1.00 81.84           N
ATOM   1670  CD2 HIS A 277     -15.931  -2.918   0.384  1.00 81.98           C
ATOM   1671  CE1 HIS A 277     -14.322  -4.295   0.940  1.00 82.56           C
ATOM   1672  NE2 HIS A 277     -14.567  -3.054   0.523  1.00 83.79           N
ATOM   1673  H   HIS A 277     -20.365  -3.927   1.119  1.00  0.00           H
ATOM   1674  HA  HIS A 277     -18.483  -5.239   2.795  1.00  0.00           H
ATOM   1675 2HB  HIS A 277     -18.067  -5.514   0.538  1.00  0.00           H
ATOM   1676  HB3 HIS A 277     -18.446  -3.879   0.129  1.00  0.00           H
ATOM   1677  HD2 HIS A 277     -16.394  -1.997   0.060  1.00  0.00           H
ATOM   1678  HE1 HIS A 277     -13.329  -4.679   1.133  1.00  0.00           H
ATOM   1679  HE2 HIS A 277     -13.884  -2.298   0.390  1.00  0.00           H
ATOM   1680  N   LEU A 278     -18.077  -1.923   2.768  1.00 76.70           N
ATOM   1681  CA  LEU A 278     -17.466  -0.771   3.441  1.00 76.27           C
ATOM   1682  C   LEU A 278     -17.825  -0.694   4.927  1.00 76.31           C
ATOM   1683  O   LEU A 278     -16.941  -0.473   5.751  1.00 75.99           O
ATOM   1684  CB  LEU A 278     -17.839   0.566   2.756  1.00 76.12           C
ATOM   1685  CG  LEU A 278     -17.075   0.907   1.458  1.00 75.46           C
ATOM   1686  CD1 LEU A 278     -17.739   2.105   0.765  1.00 74.45           C
ATOM   1687  CD2 LEU A 278     -15.585   1.204   1.698  1.00 75.26           C
ATOM   1688  H   LEU A 278     -18.565  -1.738   1.890  1.00  0.00           H
ATOM   1689  HA  LEU A 278     -16.387  -0.904   3.389  1.00  0.00           H
ATOM   1690 2HB  LEU A 278     -18.911   0.560   2.564  1.00  0.00           H
ATOM   1691  HB3 LEU A 278     -17.682   1.393   3.453  1.00  0.00           H
ATOM   1692  HG  LEU A 278     -17.139   0.059   0.779  1.00  0.00           H
ATOM   1693 1HD1 LEU A 278     -17.250   2.341  -0.181  1.00  0.00           H
ATOM   1694 2HD1 LEU A 278     -18.786   1.893   0.553  1.00  0.00           H
ATOM   1695 3HD1 LEU A 278     -17.707   2.997   1.390  1.00  0.00           H
ATOM   1696 1HD2 LEU A 278     -15.083   1.475   0.770  1.00  0.00           H
ATOM   1697 2HD2 LEU A 278     -15.447   2.031   2.393  1.00  0.00           H
ATOM   1698 3HD2 LEU A 278     -15.057   0.339   2.095  1.00  0.00           H
ATOM   1699  N   LYS A 279     -19.095  -0.924   5.285  1.00 76.62           N
ATOM   1700  CA  LYS A 279     -19.527  -0.968   6.680  1.00 76.87           C
ATOM   1701  C   LYS A 279     -18.937  -2.190   7.413  1.00 77.15           C
ATOM   1702  O   LYS A 279     -18.547  -2.064   8.573  1.00 76.79           O
ATOM   1703  CB  LYS A 279     -21.068  -0.971   6.746  1.00 76.69           C
ATOM   1704  CG  LYS A 279     -21.627  -0.871   8.181  1.00 76.56           C
ATOM   1705  CD  LYS A 279     -23.145  -0.656   8.206  1.00 77.73           C
ATOM   1706  CE  LYS A 279     -23.783  -0.826   9.593  1.00 77.60           C
ATOM   1707  NZ  LYS A 279     -23.368   0.231  10.528  1.00 77.88           N1+
ATOM   1708  H   LYS A 279     -19.780  -1.090   4.552  1.00  0.00           H
ATOM   1709  HA  LYS A 279     -19.157  -0.070   7.175  1.00  0.00           H
ATOM   1710 2HB  LYS A 279     -21.441  -0.122   6.172  1.00  0.00           H
ATOM   1711  HB3 LYS A 279     -21.464  -1.862   6.255  1.00  0.00           H
ATOM   1712 2HG  LYS A 279     -21.387  -1.782   8.730  1.00  0.00           H
ATOM   1713  HG3 LYS A 279     -21.136  -0.055   8.712  1.00  0.00           H
ATOM   1714 2HD  LYS A 279     -23.398   0.321   7.790  1.00  0.00           H
ATOM   1715  HD3 LYS A 279     -23.591  -1.391   7.543  1.00  0.00           H
ATOM   1716 2HE  LYS A 279     -24.868  -0.789   9.502  1.00  0.00           H
ATOM   1717  HE3 LYS A 279     -23.534  -1.800  10.016  1.00  0.00           H
ATOM   1718 1HZ  LYS A 279     -22.371   0.182  10.683  1.00  0.00           H
ATOM   1719 2HZ  LYS A 279     -23.574   1.139  10.130  1.00  0.00           H
ATOM   1720 3HZ  LYS A 279     -23.851   0.129  11.408  1.00  0.00           H
ATOM   1721  N   THR A 280     -18.809  -3.342   6.740  1.00 77.63           N
ATOM   1722  CA  THR A 280     -18.241  -4.568   7.309  1.00 77.97           C
ATOM   1723  C   THR A 280     -16.726  -4.411   7.582  1.00 78.06           C
ATOM   1724  O   THR A 280     -16.250  -4.883   8.613  1.00 78.43           O
ATOM   1725  CB  THR A 280     -18.530  -5.764   6.360  1.00 77.99           C
ATOM   1726  OG1 THR A 280     -19.931  -5.891   6.177  1.00 78.73           O
ATOM   1727  CG2 THR A 280     -18.063  -7.125   6.901  1.00 77.47           C
ATOM   1728  H   THR A 280     -19.081  -3.363   5.766  1.00  0.00           H
ATOM   1729  HA  THR A 280     -18.731  -4.757   8.267  1.00  0.00           H
ATOM   1730  HB  THR A 280     -18.067  -5.608   5.386  1.00  0.00           H
ATOM   1731  HG1 THR A 280     -20.227  -5.208   5.572  1.00  0.00           H
ATOM   1732 1HG2 THR A 280     -18.350  -7.934   6.229  1.00  0.00           H
ATOM   1733 2HG2 THR A 280     -16.978  -7.168   7.005  1.00  0.00           H
ATOM   1734 3HG2 THR A 280     -18.498  -7.335   7.879  1.00  0.00           H
ATOM   1735  N   ILE A 281     -15.976  -3.699   6.723  1.00 78.11           N
ATOM   1736  CA  ILE A 281     -14.558  -3.382   6.945  1.00 77.73           C
ATOM   1737  C   ILE A 281     -14.373  -2.051   7.721  1.00 78.28           C
ATOM   1738  O   ILE A 281     -13.251  -1.555   7.849  1.00 78.34           O
ATOM   1739  CB  ILE A 281     -13.774  -3.396   5.599  1.00 77.15           C
ATOM   1740  CG1 ILE A 281     -14.227  -2.361   4.545  1.00 76.71           C
ATOM   1741  CG2 ILE A 281     -13.765  -4.809   4.983  1.00 76.99           C
ATOM   1742  CD1 ILE A 281     -13.100  -1.937   3.595  1.00 74.61           C
ATOM   1743  H   ILE A 281     -16.407  -3.378   5.859  1.00  0.00           H
ATOM   1744  HA  ILE A 281     -14.109  -4.148   7.580  1.00  0.00           H
ATOM   1745  HB  ILE A 281     -12.738  -3.165   5.853  1.00  0.00           H
ATOM   1746 2HG1 ILE A 281     -15.038  -2.770   3.948  1.00  0.00           H
ATOM   1747 HG13 ILE A 281     -14.630  -1.472   5.023  1.00  0.00           H
ATOM   1748 1HG2 ILE A 281     -13.110  -4.861   4.113  1.00  0.00           H
ATOM   1749 2HG2 ILE A 281     -13.411  -5.551   5.699  1.00  0.00           H
ATOM   1750 3HG2 ILE A 281     -14.761  -5.112   4.657  1.00  0.00           H
ATOM   1751 1HD1 ILE A 281     -13.458  -1.201   2.876  1.00  0.00           H
ATOM   1752 2HD1 ILE A 281     -12.266  -1.493   4.138  1.00  0.00           H
ATOM   1753 3HD1 ILE A 281     -12.714  -2.783   3.026  1.00  0.00           H
ATOM   1754  N   ASN A 282     -15.460  -1.479   8.264  1.00 78.75           N
ATOM   1755  CA  ASN A 282     -15.508  -0.377   9.238  1.00 79.01           C
ATOM   1756  C   ASN A 282     -15.255   1.011   8.613  1.00 79.10           C
ATOM   1757  O   ASN A 282     -15.008   1.983   9.326  1.00 79.17           O
ATOM   1758  CB  ASN A 282     -14.631  -0.663  10.487  1.00 78.90           C
ATOM   1759  CG  ASN A 282     -15.227  -0.122  11.791  1.00 79.62           C
ATOM   1760  OD1 ASN A 282     -15.751  -0.881  12.599  1.00 80.10           O
ATOM   1761  ND2 ASN A 282     -15.130   1.178  12.032  1.00 80.24           N
ATOM   1762  H   ASN A 282     -16.341  -1.944   8.085  1.00  0.00           H
ATOM   1763  HA  ASN A 282     -16.551  -0.362   9.560  1.00  0.00           H
ATOM   1764 2HB  ASN A 282     -14.516  -1.739  10.622  1.00  0.00           H
ATOM   1765  HB3 ASN A 282     -13.621  -0.273  10.353  1.00  0.00           H
ATOM   1766 1HD2 ASN A 282     -14.786   1.790  11.297  1.00  0.00           H
ATOM   1767 2HD2 ASN A 282     -15.496   1.565  12.889  1.00  0.00           H
ATOM   1768  N   GLN A 283     -15.324   1.124   7.285  1.00 79.20           N
ATOM   1769  CA  GLN A 283     -15.067   2.331   6.499  1.00 79.14           C
ATOM   1770  C   GLN A 283     -16.414   2.964   6.088  1.00 79.00           C
ATOM   1771  O   GLN A 283     -16.563   3.498   4.989  1.00 79.30           O
ATOM   1772  CB  GLN A 283     -14.258   1.939   5.237  1.00 78.99           C
ATOM   1773  CG  GLN A 283     -12.981   1.110   5.492  1.00 79.13           C
ATOM   1774  CD  GLN A 283     -12.058   1.686   6.563  1.00 80.12           C
ATOM   1775  OE1 GLN A 283     -11.654   2.841   6.494  1.00 80.61           O
ATOM   1776  NE2 GLN A 283     -11.727   0.887   7.571  1.00 80.92           N
ATOM   1777  H   GLN A 283     -15.670   0.317   6.768  1.00  0.00           H
ATOM   1778  HA  GLN A 283     -14.511   3.071   7.078  1.00  0.00           H
ATOM   1779 2HB  GLN A 283     -14.893   1.371   4.557  1.00  0.00           H
ATOM   1780  HB3 GLN A 283     -13.982   2.848   4.702  1.00  0.00           H
ATOM   1781 2HG  GLN A 283     -13.253   0.096   5.770  1.00  0.00           H
ATOM   1782  HG3 GLN A 283     -12.414   1.028   4.564  1.00  0.00           H
ATOM   1783 1HE2 GLN A 283     -12.137  -0.044   7.642  1.00  0.00           H
ATOM   1784 2HE2 GLN A 283     -11.126   1.233   8.301  1.00  0.00           H
ATOM   1785  N   GLU A 284     -17.416   2.885   6.976  1.00 78.64           N
ATOM   1786  CA  GLU A 284     -18.798   3.341   6.805  1.00 78.28           C
ATOM   1787  C   GLU A 284     -18.924   4.810   6.355  1.00 77.95           C
ATOM   1788  O   GLU A 284     -19.799   5.153   5.565  1.00 77.69           O
ATOM   1789  CB  GLU A 284     -19.575   3.023   8.103  1.00 78.33           C
ATOM   1790  CG  GLU A 284     -21.024   3.554   8.171  1.00 78.52           C
ATOM   1791  CD  GLU A 284     -21.864   2.879   9.254  1.00 78.31           C
ATOM   1792  OE1 GLU A 284     -21.278   2.412  10.254  1.00 78.21           O
ATOM   1793  OE2 GLU A 284     -23.097   2.806   9.061  1.00 78.18           O1-
ATOM   1794  H   GLU A 284     -17.179   2.443   7.851  1.00  0.00           H
ATOM   1795  HA  GLU A 284     -19.226   2.738   6.003  1.00  0.00           H
ATOM   1796 2HB  GLU A 284     -19.581   1.942   8.241  1.00  0.00           H
ATOM   1797  HB3 GLU A 284     -19.028   3.428   8.956  1.00  0.00           H
ATOM   1798 2HG  GLU A 284     -21.034   4.631   8.342  1.00  0.00           H
ATOM   1799  HG3 GLU A 284     -21.523   3.388   7.217  1.00  0.00           H
ATOM   1800  N   SER A 285     -17.990   5.662   6.789  1.00 77.67           N
ATOM   1801  CA  SER A 285     -17.857   7.065   6.416  1.00 77.85           C
ATOM   1802  C   SER A 285     -17.592   7.298   4.915  1.00 77.82           C
ATOM   1803  O   SER A 285     -17.842   8.394   4.423  1.00 78.18           O
ATOM   1804  CB  SER A 285     -16.723   7.642   7.288  1.00 77.88           C
ATOM   1805  OG  SER A 285     -15.550   6.835   7.226  1.00 78.86           O
ATOM   1806  H   SER A 285     -17.245   5.302   7.369  1.00  0.00           H
ATOM   1807  HA  SER A 285     -18.790   7.578   6.659  1.00  0.00           H
ATOM   1808 2HB  SER A 285     -16.483   8.663   6.985  1.00  0.00           H
ATOM   1809  HB3 SER A 285     -17.050   7.700   8.327  1.00  0.00           H
ATOM   1810  HG  SER A 285     -15.175   6.906   6.356  1.00  0.00           H
ATOM   1811  N   CYS A 286     -17.108   6.284   4.183  1.00 77.84           N
ATOM   1812  CA  CYS A 286     -16.823   6.358   2.749  1.00 77.67           C
ATOM   1813  C   CYS A 286     -18.075   6.048   1.906  1.00 77.50           C
ATOM   1814  O   CYS A 286     -18.058   6.273   0.695  1.00 77.79           O
ATOM   1815  CB  CYS A 286     -15.726   5.331   2.400  1.00 77.82           C
ATOM   1816  SG  CYS A 286     -14.203   5.739   3.309  1.00 78.15           S
ATOM   1817  H   CYS A 286     -16.926   5.394   4.640  1.00  0.00           H
ATOM   1818  HA  CYS A 286     -16.471   7.356   2.484  1.00  0.00           H
ATOM   1819 2HB  CYS A 286     -16.037   4.316   2.643  1.00  0.00           H
ATOM   1820  HB3 CYS A 286     -15.505   5.344   1.331  1.00  0.00           H
ATOM   1821  HG  CYS A 286     -13.537   4.609   3.005  1.00  0.00           H
ATOM   1822  N   ILE A 287     -19.176   5.584   2.523  1.00 77.05           N
ATOM   1823  CA  ILE A 287     -20.448   5.300   1.850  1.00 76.30           C
ATOM   1824  C   ILE A 287     -21.127   6.617   1.407  1.00 76.04           C
ATOM   1825  O   ILE A 287     -21.774   6.649   0.360  1.00 75.86           O
ATOM   1826  CB  ILE A 287     -21.363   4.442   2.776  1.00 76.19           C
ATOM   1827  CG1 ILE A 287     -20.654   3.118   3.162  1.00 76.02           C
ATOM   1828  CG2 ILE A 287     -22.737   4.141   2.137  1.00 75.27           C
ATOM   1829  CD1 ILE A 287     -21.411   2.253   4.178  1.00 75.96           C
ATOM   1830  H   ILE A 287     -19.152   5.464   3.530  1.00  0.00           H
ATOM   1831  HA  ILE A 287     -20.232   4.712   0.958  1.00  0.00           H
ATOM   1832  HB  ILE A 287     -21.553   5.011   3.688  1.00  0.00           H
ATOM   1833 2HG1 ILE A 287     -20.457   2.537   2.263  1.00  0.00           H
ATOM   1834 HG13 ILE A 287     -19.673   3.325   3.589  1.00  0.00           H
ATOM   1835 1HG2 ILE A 287     -23.370   3.537   2.786  1.00  0.00           H
ATOM   1836 2HG2 ILE A 287     -23.306   5.048   1.932  1.00  0.00           H
ATOM   1837 3HG2 ILE A 287     -22.614   3.608   1.195  1.00  0.00           H
ATOM   1838 1HD1 ILE A 287     -20.777   1.439   4.526  1.00  0.00           H
ATOM   1839 2HD1 ILE A 287     -21.709   2.839   5.045  1.00  0.00           H
ATOM   1840 3HD1 ILE A 287     -22.306   1.802   3.753  1.00  0.00           H
ATOM   1841  N   GLU A 288     -20.932   7.711   2.159  1.00 75.58           N
ATOM   1842  CA  GLU A 288     -21.354   9.070   1.815  1.00 75.19           C
ATOM   1843  C   GLU A 288     -20.683   9.538   0.493  1.00 75.32           C
ATOM   1844  O   GLU A 288     -21.413   9.668  -0.493  1.00 75.34           O
ATOM   1845  CB  GLU A 288     -21.122  10.022   3.018  1.00 75.04           C
ATOM   1846  CG  GLU A 288     -22.257  10.034   4.061  1.00 75.07           C
ATOM   1847  CD  GLU A 288     -22.456   8.709   4.799  1.00 75.06           C
ATOM   1848  OE1 GLU A 288     -21.437   8.081   5.158  1.00 74.88           O
ATOM   1849  OE2 GLU A 288     -23.637   8.347   4.991  1.00 74.86           O1-
ATOM   1850  H   GLU A 288     -20.439   7.592   3.033  1.00  0.00           H
ATOM   1851  HA  GLU A 288     -22.426   9.040   1.613  1.00  0.00           H
ATOM   1852 2HB  GLU A 288     -20.192   9.782   3.533  1.00  0.00           H
ATOM   1853  HB3 GLU A 288     -21.010  11.043   2.650  1.00  0.00           H
ATOM   1854 2HG  GLU A 288     -22.049  10.798   4.811  1.00  0.00           H
ATOM   1855  HG3 GLU A 288     -23.184  10.332   3.575  1.00  0.00           H
ATOM   1856  N   PRO A 289     -19.333   9.695   0.401  1.00 75.32           N
ATOM   1857  CA  PRO A 289     -18.590   9.851  -0.862  1.00 75.37           C
ATOM   1858  C   PRO A 289     -18.997   8.901  -1.998  1.00 75.53           C
ATOM   1859  O   PRO A 289     -19.165   9.358  -3.126  1.00 75.45           O
ATOM   1860  CB  PRO A 289     -17.111   9.650  -0.501  1.00 75.29           C
ATOM   1861  CG  PRO A 289     -17.018  10.095   0.942  1.00 74.94           C
ATOM   1862  CD  PRO A 289     -18.397   9.784   1.524  1.00 75.00           C
ATOM   1863  HA  PRO A 289     -18.746  10.878  -1.195  1.00  0.00           H
ATOM   1864 2HB  PRO A 289     -16.829   8.597  -0.559  1.00  0.00           H
ATOM   1865  HB3 PRO A 289     -16.440  10.207  -1.157  1.00  0.00           H
ATOM   1866 2HG  PRO A 289     -16.206   9.613   1.488  1.00  0.00           H
ATOM   1867  HG3 PRO A 289     -16.842  11.172   0.976  1.00  0.00           H
ATOM   1868 2HD  PRO A 289     -18.389   8.837   2.052  1.00  0.00           H
ATOM   1869  HD3 PRO A 289     -18.663  10.577   2.220  1.00  0.00           H
ATOM   1870  N   LEU A 290     -19.172   7.598  -1.715  1.00 75.70           N
ATOM   1871  CA  LEU A 290     -19.623   6.591  -2.677  1.00 76.31           C
ATOM   1872  C   LEU A 290     -20.969   6.976  -3.305  1.00 76.95           C
ATOM   1873  O   LEU A 290     -21.062   7.084  -4.527  1.00 76.46           O
ATOM   1874  CB  LEU A 290     -19.679   5.204  -2.008  1.00 76.16           C
ATOM   1875  CG  LEU A 290     -20.126   4.033  -2.908  1.00 76.23           C
ATOM   1876  CD1 LEU A 290     -19.131   3.752  -4.043  1.00 76.18           C
ATOM   1877  CD2 LEU A 290     -20.339   2.782  -2.055  1.00 76.08           C
ATOM   1878  H   LEU A 290     -18.951   7.275  -0.778  1.00  0.00           H
ATOM   1879  HA  LEU A 290     -18.885   6.554  -3.475  1.00  0.00           H
ATOM   1880 2HB  LEU A 290     -18.707   4.970  -1.573  1.00  0.00           H
ATOM   1881  HB3 LEU A 290     -20.372   5.256  -1.175  1.00  0.00           H
ATOM   1882  HG  LEU A 290     -21.089   4.266  -3.361  1.00  0.00           H
ATOM   1883 1HD1 LEU A 290     -19.461   2.902  -4.642  1.00  0.00           H
ATOM   1884 2HD1 LEU A 290     -19.038   4.600  -4.722  1.00  0.00           H
ATOM   1885 3HD1 LEU A 290     -18.139   3.521  -3.655  1.00  0.00           H
ATOM   1886 1HD2 LEU A 290     -20.575   1.917  -2.670  1.00  0.00           H
ATOM   1887 2HD2 LEU A 290     -19.439   2.559  -1.491  1.00  0.00           H
ATOM   1888 3HD2 LEU A 290     -21.151   2.910  -1.339  1.00  0.00           H
ATOM   1889  N   ALA A 291     -21.980   7.255  -2.472  1.00 77.93           N
ATOM   1890  CA  ALA A 291     -23.306   7.683  -2.897  1.00 78.65           C
ATOM   1891  C   ALA A 291     -23.266   8.976  -3.723  1.00 79.31           C
ATOM   1892  O   ALA A 291     -23.870   9.034  -4.794  1.00 79.77           O
ATOM   1893  CB  ALA A 291     -24.209   7.859  -1.671  1.00 78.26           C
ATOM   1894  H   ALA A 291     -21.809   7.178  -1.471  1.00  0.00           H
ATOM   1895  HA  ALA A 291     -23.713   6.897  -3.534  1.00  0.00           H
ATOM   1896 1HB  ALA A 291     -25.209   8.158  -1.982  1.00  0.00           H
ATOM   1897 2HB  ALA A 291     -24.296   6.930  -1.107  1.00  0.00           H
ATOM   1898 3HB  ALA A 291     -23.829   8.623  -0.992  1.00  0.00           H
ATOM   1899  N   GLU A 292     -22.498   9.973  -3.266  1.00 79.98           N
ATOM   1900  CA  GLU A 292     -22.278  11.250  -3.944  1.00 80.58           C
ATOM   1901  C   GLU A 292     -21.586  11.066  -5.310  1.00 81.04           C
ATOM   1902  O   GLU A 292     -21.957  11.734  -6.277  1.00 81.38           O
ATOM   1903  CB  GLU A 292     -21.426  12.162  -3.040  1.00 80.35           C
ATOM   1904  CG  GLU A 292     -22.147  12.604  -1.746  1.00 81.06           C
ATOM   1905  CD  GLU A 292     -21.190  13.051  -0.638  1.00 82.62           C
ATOM   1906  OE1 GLU A 292     -20.075  13.509  -0.969  1.00 83.49           O
ATOM   1907  OE2 GLU A 292     -21.588  12.922   0.539  1.00 82.28           O1-
ATOM   1908  H   GLU A 292     -22.034   9.836  -2.371  1.00  0.00           H
ATOM   1909  HA  GLU A 292     -23.246  11.726  -4.117  1.00  0.00           H
ATOM   1910 2HB  GLU A 292     -20.494  11.651  -2.798  1.00  0.00           H
ATOM   1911  HB3 GLU A 292     -21.137  13.058  -3.593  1.00  0.00           H
ATOM   1912 2HG  GLU A 292     -22.841  13.417  -1.965  1.00  0.00           H
ATOM   1913  HG3 GLU A 292     -22.752  11.790  -1.346  1.00  0.00           H
ATOM   1914  N   SER A 293     -20.618  10.143  -5.411  1.00 81.52           N
ATOM   1915  CA  SER A 293     -19.877   9.853  -6.638  1.00 81.64           C
ATOM   1916  C   SER A 293     -20.749   9.118  -7.681  1.00 81.26           C
ATOM   1917  O   SER A 293     -20.654   9.417  -8.870  1.00 81.25           O
ATOM   1918  CB  SER A 293     -18.594   9.068  -6.281  1.00 81.70           C
ATOM   1919  OG  SER A 293     -18.795   7.688  -6.021  1.00 83.56           O
ATOM   1920  H   SER A 293     -20.310   9.684  -4.556  1.00  0.00           H
ATOM   1921  HA  SER A 293     -19.564  10.806  -7.067  1.00  0.00           H
ATOM   1922 2HB  SER A 293     -17.891   9.158  -7.106  1.00  0.00           H
ATOM   1923  HB3 SER A 293     -18.087   9.526  -5.432  1.00  0.00           H
ATOM   1924  HG  SER A 293     -19.499   7.587  -5.385  1.00  0.00           H
ATOM   1925  N   ILE A 294     -21.648   8.216  -7.249  1.00 80.68           N
ATOM   1926  CA  ILE A 294     -22.615   7.535  -8.118  1.00 80.85           C
ATOM   1927  C   ILE A 294     -23.669   8.559  -8.593  1.00 80.76           C
ATOM   1928  O   ILE A 294     -23.998   8.598  -9.778  1.00 80.87           O
ATOM   1929  CB  ILE A 294     -23.263   6.332  -7.366  1.00 81.02           C
ATOM   1930  CG1 ILE A 294     -22.206   5.266  -6.991  1.00 81.41           C
ATOM   1931  CG2 ILE A 294     -24.394   5.645  -8.170  1.00 80.07           C
ATOM   1932  CD1 ILE A 294     -22.664   4.303  -5.889  1.00 81.06           C
ATOM   1933  H   ILE A 294     -21.644   7.973  -6.265  1.00  0.00           H
ATOM   1934  HA  ILE A 294     -22.092   7.152  -8.996  1.00  0.00           H
ATOM   1935  HB  ILE A 294     -23.695   6.721  -6.443  1.00  0.00           H
ATOM   1936 2HG1 ILE A 294     -21.935   4.699  -7.880  1.00  0.00           H
ATOM   1937 HG13 ILE A 294     -21.278   5.731  -6.663  1.00  0.00           H
ATOM   1938 1HG2 ILE A 294     -24.850   4.828  -7.613  1.00  0.00           H
ATOM   1939 2HG2 ILE A 294     -25.204   6.325  -8.420  1.00  0.00           H
ATOM   1940 3HG2 ILE A 294     -24.017   5.234  -9.108  1.00  0.00           H
ATOM   1941 1HD1 ILE A 294     -21.859   3.616  -5.628  1.00  0.00           H
ATOM   1942 2HD1 ILE A 294     -22.942   4.847  -4.986  1.00  0.00           H
ATOM   1943 3HD1 ILE A 294     -23.517   3.703  -6.201  1.00  0.00           H
ATOM   1944  N   THR A 295     -24.133   9.438  -7.691  1.00 80.54           N
ATOM   1945  CA  THR A 295     -25.058  10.535  -7.986  1.00 80.69           C
ATOM   1946  C   THR A 295     -24.444  11.507  -9.020  1.00 81.44           C
ATOM   1947  O   THR A 295     -25.127  11.923  -9.956  1.00 81.32           O
ATOM   1948  CB  THR A 295     -25.415  11.266  -6.666  1.00 80.39           C
ATOM   1949  OG1 THR A 295     -25.971  10.360  -5.731  1.00 80.13           O
ATOM   1950  CG2 THR A 295     -26.473  12.358  -6.818  1.00 79.93           C
ATOM   1951  H   THR A 295     -23.816   9.336  -6.734  1.00  0.00           H
ATOM   1952  HA  THR A 295     -25.964  10.109  -8.421  1.00  0.00           H
ATOM   1953  HB  THR A 295     -24.522  11.713  -6.232  1.00  0.00           H
ATOM   1954  HG1 THR A 295     -25.272   9.789  -5.410  1.00  0.00           H
ATOM   1955 1HG2 THR A 295     -26.511  12.973  -5.923  1.00  0.00           H
ATOM   1956 2HG2 THR A 295     -26.288  13.023  -7.659  1.00  0.00           H
ATOM   1957 3HG2 THR A 295     -27.450  11.914  -6.951  1.00  0.00           H
ATOM   1958  N   ASP A 296     -23.146  11.825  -8.878  1.00 82.33           N
ATOM   1959  CA  ASP A 296     -22.347  12.591  -9.833  1.00 82.99           C
ATOM   1960  C   ASP A 296     -22.287  11.884 -11.200  1.00 83.13           C
ATOM   1961  O   ASP A 296     -22.684  12.483 -12.194  1.00 83.26           O
ATOM   1962  CB  ASP A 296     -20.957  12.909  -9.221  1.00 83.07           C
ATOM   1963  CG  ASP A 296     -19.874  13.290 -10.232  1.00 84.63           C
ATOM   1964  OD1 ASP A 296     -19.976  14.398 -10.797  1.00 87.46           O
ATOM   1965  OD2 ASP A 296     -18.985  12.451 -10.481  1.00 86.32           O1-
ATOM   1966  H   ASP A 296     -22.661  11.457  -8.067  1.00  0.00           H
ATOM   1967  HA  ASP A 296     -22.853  13.541 -10.011  1.00  0.00           H
ATOM   1968 2HB  ASP A 296     -21.047  13.710  -8.488  1.00  0.00           H
ATOM   1969  HB3 ASP A 296     -20.589  12.044  -8.676  1.00  0.00           H
ATOM   1970  N   VAL A 297     -21.848  10.617 -11.246  1.00 83.75           N
ATOM   1971  CA  VAL A 297     -21.810   9.759 -12.439  1.00 84.63           C
ATOM   1972  C   VAL A 297     -23.124   9.791 -13.246  1.00 84.77           C
ATOM   1973  O   VAL A 297     -23.089  10.031 -14.455  1.00 84.68           O
ATOM   1974  CB  VAL A 297     -21.302   8.340 -12.055  1.00 85.13           C
ATOM   1975  CG1 VAL A 297     -21.651   7.220 -13.052  1.00 84.28           C
ATOM   1976  CG2 VAL A 297     -19.783   8.355 -11.819  1.00 85.76           C
ATOM   1977  H   VAL A 297     -21.508  10.211 -10.378  1.00  0.00           H
ATOM   1978  HA  VAL A 297     -21.065  10.204 -13.102  1.00  0.00           H
ATOM   1979  HB  VAL A 297     -21.775   8.063 -11.114  1.00  0.00           H
ATOM   1980 1HG1 VAL A 297     -21.159   6.289 -12.773  1.00  0.00           H
ATOM   1981 2HG1 VAL A 297     -22.723   7.020 -13.076  1.00  0.00           H
ATOM   1982 3HG1 VAL A 297     -21.336   7.468 -14.062  1.00  0.00           H
ATOM   1983 1HG2 VAL A 297     -19.447   7.427 -11.356  1.00  0.00           H
ATOM   1984 2HG2 VAL A 297     -19.232   8.472 -12.752  1.00  0.00           H
ATOM   1985 3HG2 VAL A 297     -19.489   9.181 -11.172  1.00  0.00           H
ATOM   1986  N   LEU A 298     -24.268   9.636 -12.564  1.00 84.81           N
ATOM   1987  CA  LEU A 298     -25.604   9.833 -13.120  1.00 84.83           C
ATOM   1988  C   LEU A 298     -25.793  11.270 -13.648  1.00 84.65           C
ATOM   1989  O   LEU A 298     -25.881  11.492 -14.856  1.00 84.92           O
ATOM   1990  CB  LEU A 298     -26.697   9.478 -12.076  1.00 84.92           C
ATOM   1991  CG  LEU A 298     -27.187   8.013 -12.106  1.00 86.71           C
ATOM   1992  CD1 LEU A 298     -26.178   7.040 -11.478  1.00 87.58           C
ATOM   1993  CD2 LEU A 298     -28.547   7.900 -11.398  1.00 87.63           C
ATOM   1994  H   LEU A 298     -24.193   9.431 -11.571  1.00  0.00           H
ATOM   1995  HA  LEU A 298     -25.718   9.164 -13.971  1.00  0.00           H
ATOM   1996 2HB  LEU A 298     -26.375   9.750 -11.070  1.00  0.00           H
ATOM   1997  HB3 LEU A 298     -27.572  10.104 -12.263  1.00  0.00           H
ATOM   1998  HG  LEU A 298     -27.343   7.717 -13.145  1.00  0.00           H
ATOM   1999 1HD1 LEU A 298     -26.505   6.006 -11.564  1.00  0.00           H
ATOM   2000 2HD1 LEU A 298     -25.198   7.108 -11.951  1.00  0.00           H
ATOM   2001 3HD1 LEU A 298     -26.054   7.246 -10.416  1.00  0.00           H
ATOM   2002 1HD2 LEU A 298     -28.900   6.870 -11.356  1.00  0.00           H
ATOM   2003 2HD2 LEU A 298     -28.487   8.271 -10.376  1.00  0.00           H
ATOM   2004 3HD2 LEU A 298     -29.314   8.482 -11.911  1.00  0.00           H
ATOM   2005  N   VAL A 299     -25.872  12.250 -12.745  1.00 84.10           N
ATOM   2006  CA  VAL A 299     -26.420  13.575 -13.027  1.00 83.34           C
ATOM   2007  C   VAL A 299     -25.430  14.484 -13.787  1.00 83.35           C
ATOM   2008  O   VAL A 299     -25.859  15.466 -14.391  1.00 83.40           O
ATOM   2009  CB  VAL A 299     -26.887  14.190 -11.676  1.00 83.19           C
ATOM   2010  CG1 VAL A 299     -27.460  15.618 -11.787  1.00 83.31           C
ATOM   2011  CG2 VAL A 299     -27.945  13.286 -11.011  1.00 82.73           C
ATOM   2012  H   VAL A 299     -25.675  12.025 -11.772  1.00  0.00           H
ATOM   2013  HA  VAL A 299     -27.294  13.459 -13.672  1.00  0.00           H
ATOM   2014  HB  VAL A 299     -26.025  14.238 -11.009  1.00  0.00           H
ATOM   2015 1HG1 VAL A 299     -27.891  15.945 -10.843  1.00  0.00           H
ATOM   2016 2HG1 VAL A 299     -26.690  16.344 -12.043  1.00  0.00           H
ATOM   2017 3HG1 VAL A 299     -28.240  15.674 -12.546  1.00  0.00           H
ATOM   2018 1HG2 VAL A 299     -28.248  13.683 -10.049  1.00  0.00           H
ATOM   2019 2HG2 VAL A 299     -28.838  13.196 -11.630  1.00  0.00           H
ATOM   2020 3HG2 VAL A 299     -27.584  12.277 -10.819  1.00  0.00           H
ATOM   2021  N   ARG A 300     -24.128  14.171 -13.819  1.00 83.13           N
ATOM   2022  CA  ARG A 300     -23.150  14.882 -14.637  1.00 83.23           C
ATOM   2023  C   ARG A 300     -23.188  14.355 -16.081  1.00 82.35           C
ATOM   2024  O   ARG A 300     -23.271  15.162 -17.005  1.00 82.39           O
ATOM   2025  CB  ARG A 300     -21.732  14.696 -14.047  1.00 83.06           C
ATOM   2026  CG  ARG A 300     -20.597  15.407 -14.819  1.00 84.64           C
ATOM   2027  CD  ARG A 300     -19.258  15.474 -14.062  1.00 85.22           C
ATOM   2028  NE  ARG A 300     -18.932  14.219 -13.369  1.00 89.06           N
ATOM   2029  CZ  ARG A 300     -18.236  13.173 -13.837  1.00 90.00           C
ATOM   2030  NH1 ARG A 300     -17.746  13.165 -15.081  1.00 89.25           N
ATOM   2031  NH2 ARG A 300     -18.035  12.121 -13.041  1.00 90.83           N1+
ATOM   2032  H   ARG A 300     -23.803  13.383 -13.258  1.00  0.00           H
ATOM   2033  HA  ARG A 300     -23.382  15.949 -14.648  1.00  0.00           H
ATOM   2034 2HB  ARG A 300     -21.737  15.053 -13.016  1.00  0.00           H
ATOM   2035  HB3 ARG A 300     -21.487  13.636 -14.001  1.00  0.00           H
ATOM   2036 2HG  ARG A 300     -20.437  14.928 -15.784  1.00  0.00           H
ATOM   2037  HG3 ARG A 300     -20.909  16.428 -15.043  1.00  0.00           H
ATOM   2038 2HD  ARG A 300     -18.445  15.773 -14.724  1.00  0.00           H
ATOM   2039  HD3 ARG A 300     -19.325  16.246 -13.294  1.00  0.00           H
ATOM   2040  HE  ARG A 300     -19.282  14.178 -12.404  1.00  0.00           H
ATOM   2041 1HH1 ARG A 300     -17.890  13.957 -15.689  1.00  0.00           H
ATOM   2042 2HH1 ARG A 300     -17.224  12.376 -15.432  1.00  0.00           H
ATOM   2043 1HH2 ARG A 300     -18.372  12.150 -12.071  1.00  0.00           H
ATOM   2044 2HH2 ARG A 300     -17.525  11.306 -13.345  1.00  0.00           H
ATOM   2045  N   THR A 301     -23.106  13.031 -16.291  1.00 81.64           N
ATOM   2046  CA  THR A 301     -22.796  12.477 -17.614  1.00 81.25           C
ATOM   2047  C   THR A 301     -24.033  11.902 -18.326  1.00 80.87           C
ATOM   2048  O   THR A 301     -24.072  11.909 -19.556  1.00 81.02           O
ATOM   2049  CB  THR A 301     -21.641  11.445 -17.500  1.00 81.22           C
ATOM   2050  OG1 THR A 301     -22.008  10.208 -16.918  1.00 81.36           O
ATOM   2051  CG2 THR A 301     -20.403  11.993 -16.774  1.00 81.37           C
ATOM   2052  H   THR A 301     -23.110  12.407 -15.495  1.00  0.00           H
ATOM   2053  HA  THR A 301     -22.421  13.267 -18.269  1.00  0.00           H
ATOM   2054  HB  THR A 301     -21.335  11.205 -18.521  1.00  0.00           H
ATOM   2055  HG1 THR A 301     -22.325  10.329 -16.020  1.00  0.00           H
ATOM   2056 1HG2 THR A 301     -19.552  11.322 -16.880  1.00  0.00           H
ATOM   2057 2HG2 THR A 301     -20.103  12.954 -17.192  1.00  0.00           H
ATOM   2058 3HG2 THR A 301     -20.581  12.130 -15.708  1.00  0.00           H
ATOM   2059  N   LYS A 302     -25.060  11.451 -17.590  1.00 80.33           N
ATOM   2060  CA  LYS A 302     -26.299  10.905 -18.156  1.00 79.71           C
ATOM   2061  C   LYS A 302     -27.408  11.979 -18.117  1.00 79.58           C
ATOM   2062  O   LYS A 302     -28.561  11.679 -18.414  1.00 79.39           O
ATOM   2063  CB  LYS A 302     -26.764   9.663 -17.348  1.00 79.68           C
ATOM   2064  CG  LYS A 302     -25.656   8.715 -16.842  1.00 79.20           C
ATOM   2065  CD  LYS A 302     -24.693   8.176 -17.911  1.00 79.58           C
ATOM   2066  CE  LYS A 302     -23.516   7.421 -17.272  1.00 79.86           C
ATOM   2067  NZ  LYS A 302     -22.373   7.338 -18.191  1.00 79.35           N1+
ATOM   2068  H   LYS A 302     -25.013  11.488 -16.575  1.00  0.00           H
ATOM   2069  HA  LYS A 302     -26.154  10.602 -19.195  1.00  0.00           H
ATOM   2070 2HB  LYS A 302     -27.327   9.985 -16.473  1.00  0.00           H
ATOM   2071  HB3 LYS A 302     -27.478   9.101 -17.949  1.00  0.00           H
ATOM   2072 2HG  LYS A 302     -25.068   9.247 -16.097  1.00  0.00           H
ATOM   2073  HG3 LYS A 302     -26.116   7.878 -16.314  1.00  0.00           H
ATOM   2074 2HD  LYS A 302     -25.218   7.532 -18.617  1.00  0.00           H
ATOM   2075  HD3 LYS A 302     -24.297   9.004 -18.496  1.00  0.00           H
ATOM   2076 2HE  LYS A 302     -23.173   7.921 -16.366  1.00  0.00           H
ATOM   2077  HE3 LYS A 302     -23.826   6.422 -16.972  1.00  0.00           H
ATOM   2078 1HZ  LYS A 302     -21.630   6.811 -17.756  1.00  0.00           H
ATOM   2079 2HZ  LYS A 302     -22.659   6.879 -19.044  1.00  0.00           H
ATOM   2080 3HZ  LYS A 302     -22.047   8.273 -18.395  1.00  0.00           H
ATOM   2081  N   ARG A 303     -27.053  13.223 -17.761  1.00 79.55           N
ATOM   2082  CA  ARG A 303     -27.869  14.423 -17.568  1.00 79.37           C
ATOM   2083  C   ARG A 303     -29.088  14.542 -18.495  1.00 79.14           C
ATOM   2084  O   ARG A 303     -30.232  14.404 -18.067  1.00 78.92           O
ATOM   2085  CB  ARG A 303     -26.941  15.656 -17.597  1.00 79.62           C
ATOM   2086  CG  ARG A 303     -27.645  17.007 -17.367  1.00 80.42           C
ATOM   2087  CD  ARG A 303     -26.654  18.145 -17.093  1.00 81.55           C
ATOM   2088  NE  ARG A 303     -26.122  18.027 -15.728  1.00 83.20           N
ATOM   2089  CZ  ARG A 303     -26.290  18.868 -14.698  1.00 84.14           C
ATOM   2090  NH1 ARG A 303     -26.978  20.008 -14.823  1.00 84.10           N
ATOM   2091  NH2 ARG A 303     -25.773  18.534 -13.514  1.00 84.12           N1+
ATOM   2092  H   ARG A 303     -26.074  13.310 -17.533  1.00  0.00           H
ATOM   2093  HA  ARG A 303     -28.270  14.342 -16.555  1.00  0.00           H
ATOM   2094 2HB  ARG A 303     -26.163  15.519 -16.849  1.00  0.00           H
ATOM   2095  HB3 ARG A 303     -26.411  15.698 -18.550  1.00  0.00           H
ATOM   2096 2HG  ARG A 303     -28.253  17.266 -18.236  1.00  0.00           H
ATOM   2097  HG3 ARG A 303     -28.337  16.923 -16.527  1.00  0.00           H
ATOM   2098 2HD  ARG A 303     -25.831  18.122 -17.807  1.00  0.00           H
ATOM   2099  HD3 ARG A 303     -27.152  19.105 -17.226  1.00  0.00           H
ATOM   2100  HE  ARG A 303     -25.659  17.145 -15.536  1.00  0.00           H
ATOM   2101 1HH1 ARG A 303     -27.369  20.281 -15.711  1.00  0.00           H
ATOM   2102 2HH1 ARG A 303     -27.191  20.580 -14.003  1.00  0.00           H
ATOM   2103 1HH2 ARG A 303     -25.292  17.655 -13.392  1.00  0.00           H
ATOM   2104 2HH2 ARG A 303     -25.950  19.109 -12.686  1.00  0.00           H
ATOM   2105  N   ASP A 304     -28.817  14.764 -19.783  1.00 78.99           N
ATOM   2106  CA  ASP A 304     -29.803  15.025 -20.832  1.00 78.90           C
ATOM   2107  C   ASP A 304     -30.634  13.781 -21.185  1.00 78.99           C
ATOM   2108  O   ASP A 304     -31.704  13.912 -21.776  1.00 78.80           O
ATOM   2109  CB  ASP A 304     -29.091  15.524 -22.114  1.00 78.70           C
ATOM   2110  CG  ASP A 304     -28.167  16.720 -21.886  1.00 78.96           C
ATOM   2111  OD1 ASP A 304     -28.584  17.845 -22.229  1.00 79.14           O
ATOM   2112  OD2 ASP A 304     -27.058  16.496 -21.355  1.00 79.25           O1-
ATOM   2113  H   ASP A 304     -27.847  14.883 -20.044  1.00  0.00           H
ATOM   2114  HA  ASP A 304     -30.486  15.801 -20.479  1.00  0.00           H
ATOM   2115 2HB  ASP A 304     -28.497  14.720 -22.553  1.00  0.00           H
ATOM   2116  HB3 ASP A 304     -29.834  15.794 -22.867  1.00  0.00           H
ATOM   2117  N   TRP A 305     -30.167  12.584 -20.808  1.00 79.01           N
ATOM   2118  CA  TRP A 305     -30.905  11.334 -20.937  1.00 79.08           C
ATOM   2119  C   TRP A 305     -31.854  11.188 -19.734  1.00 79.55           C
ATOM   2120  O   TRP A 305     -33.029  10.886 -19.932  1.00 79.56           O
ATOM   2121  CB  TRP A 305     -29.909  10.158 -20.985  1.00 78.54           C
ATOM   2122  CG  TRP A 305     -30.501   8.818 -21.285  1.00 78.04           C
ATOM   2123  CD1 TRP A 305     -30.615   8.268 -22.514  1.00 77.69           C
ATOM   2124  CD2 TRP A 305     -31.038   7.834 -20.349  1.00 77.74           C
ATOM   2125  NE1 TRP A 305     -31.195   7.021 -22.405  1.00 78.12           N
ATOM   2126  CE3 TRP A 305     -31.187   7.776 -18.943  1.00 77.05           C
ATOM   2127  CE2 TRP A 305     -31.480   6.702 -21.096  1.00 78.25           C
ATOM   2128  CZ3 TRP A 305     -31.747   6.645 -18.315  1.00 77.37           C
ATOM   2129  CZ2 TRP A 305     -32.054   5.577 -20.485  1.00 77.87           C
ATOM   2130  CH2 TRP A 305     -32.177   5.548 -19.085  1.00 77.30           C
ATOM   2131  H   TRP A 305     -29.328  12.575 -20.242  1.00  0.00           H
ATOM   2132  HA  TRP A 305     -31.492  11.340 -21.857  1.00  0.00           H
ATOM   2133 2HB  TRP A 305     -29.162  10.359 -21.753  1.00  0.00           H
ATOM   2134  HB3 TRP A 305     -29.355  10.054 -20.055  1.00  0.00           H
ATOM   2135  HD1 TRP A 305     -30.291   8.742 -23.430  1.00  0.00           H
ATOM   2136  HE1 TRP A 305     -31.351   6.409 -23.198  1.00  0.00           H
ATOM   2137  HE3 TRP A 305     -30.858   8.608 -18.338  1.00  0.00           H
ATOM   2138  HZ3 TRP A 305     -31.853   6.619 -17.239  1.00  0.00           H
ATOM   2139  HZ2 TRP A 305     -32.387   4.743 -21.084  1.00  0.00           H
ATOM   2140  HH2 TRP A 305     -32.607   4.689 -18.597  1.00  0.00           H
ATOM   2141  N   LEU A 306     -31.383  11.463 -18.506  1.00 80.16           N
ATOM   2142  CA  LEU A 306     -32.167  11.427 -17.265  1.00 80.53           C
ATOM   2143  C   LEU A 306     -33.314  12.452 -17.258  1.00 80.45           C
ATOM   2144  O   LEU A 306     -34.386  12.163 -16.730  1.00 80.36           O
ATOM   2145  CB  LEU A 306     -31.260  11.660 -16.038  1.00 80.77           C
ATOM   2146  CG  LEU A 306     -30.315  10.492 -15.688  1.00 81.93           C
ATOM   2147  CD1 LEU A 306     -29.256  10.955 -14.679  1.00 82.28           C
ATOM   2148  CD2 LEU A 306     -31.066   9.270 -15.131  1.00 82.64           C
ATOM   2149  H   LEU A 306     -30.396  11.697 -18.423  1.00  0.00           H
ATOM   2150  HA  LEU A 306     -32.624  10.443 -17.180  1.00  0.00           H
ATOM   2151 2HB  LEU A 306     -30.676  12.566 -16.202  1.00  0.00           H
ATOM   2152  HB3 LEU A 306     -31.878  11.866 -15.161  1.00  0.00           H
ATOM   2153  HG  LEU A 306     -29.793  10.180 -16.593  1.00  0.00           H
ATOM   2154 1HD1 LEU A 306     -28.570  10.142 -14.438  1.00  0.00           H
ATOM   2155 2HD1 LEU A 306     -28.661  11.777 -15.078  1.00  0.00           H
ATOM   2156 3HD1 LEU A 306     -29.709  11.291 -13.745  1.00  0.00           H
ATOM   2157 1HD2 LEU A 306     -30.374   8.469 -14.868  1.00  0.00           H
ATOM   2158 2HD2 LEU A 306     -31.625   9.523 -14.230  1.00  0.00           H
ATOM   2159 3HD2 LEU A 306     -31.773   8.854 -15.848  1.00  0.00           H
ATOM   2160  N   VAL A 307     -33.135  13.614 -17.902  1.00 80.31           N
ATOM   2161  CA  VAL A 307     -34.179  14.615 -18.162  1.00 80.30           C
ATOM   2162  C   VAL A 307     -35.418  14.018 -18.876  1.00 80.34           C
ATOM   2163  O   VAL A 307     -36.547  14.376 -18.543  1.00 80.39           O
ATOM   2164  CB  VAL A 307     -33.547  15.837 -18.893  1.00 80.40           C
ATOM   2165  CG1 VAL A 307     -34.555  16.790 -19.568  1.00 80.16           C
ATOM   2166  CG2 VAL A 307     -32.665  16.657 -17.931  1.00 80.12           C
ATOM   2167  H   VAL A 307     -32.196  13.811 -18.235  1.00  0.00           H
ATOM   2168  HA  VAL A 307     -34.541  14.955 -17.190  1.00  0.00           H
ATOM   2169  HB  VAL A 307     -32.906  15.453 -19.688  1.00  0.00           H
ATOM   2170 1HG1 VAL A 307     -34.049  17.655 -19.999  1.00  0.00           H
ATOM   2171 2HG1 VAL A 307     -35.093  16.306 -20.383  1.00  0.00           H
ATOM   2172 3HG1 VAL A 307     -35.291  17.161 -18.853  1.00  0.00           H
ATOM   2173 1HG2 VAL A 307     -32.093  17.414 -18.468  1.00  0.00           H
ATOM   2174 2HG2 VAL A 307     -33.270  17.168 -17.182  1.00  0.00           H
ATOM   2175 3HG2 VAL A 307     -31.954  16.037 -17.391  1.00  0.00           H
ATOM   2176  N   LYS A 308     -35.226  13.048 -19.785  1.00 80.35           N
ATOM   2177  CA  LYS A 308     -36.304  12.368 -20.516  1.00 80.50           C
ATOM   2178  C   LYS A 308     -37.088  11.409 -19.598  1.00 80.69           C
ATOM   2179  O   LYS A 308     -38.249  11.107 -19.857  1.00 80.57           O
ATOM   2180  CB  LYS A 308     -35.704  11.521 -21.662  1.00 80.56           C
ATOM   2181  CG  LYS A 308     -34.758  12.282 -22.608  1.00 80.41           C
ATOM   2182  CD  LYS A 308     -34.091  11.353 -23.633  1.00 80.29           C
ATOM   2183  CE  LYS A 308     -33.073  12.083 -24.522  1.00 80.68           C
ATOM   2184  NZ  LYS A 308     -32.432  11.158 -25.469  1.00 79.97           N1+
ATOM   2185  H   LYS A 308     -34.280  12.729 -19.953  1.00  0.00           H
ATOM   2186  HA  LYS A 308     -36.991  13.112 -20.925  1.00  0.00           H
ATOM   2187 2HB  LYS A 308     -35.177  10.662 -21.246  1.00  0.00           H
ATOM   2188  HB3 LYS A 308     -36.520  11.095 -22.249  1.00  0.00           H
ATOM   2189 2HG  LYS A 308     -35.305  13.076 -23.118  1.00  0.00           H
ATOM   2190  HG3 LYS A 308     -33.974  12.772 -22.032  1.00  0.00           H
ATOM   2191 2HD  LYS A 308     -33.586  10.541 -23.106  1.00  0.00           H
ATOM   2192  HD3 LYS A 308     -34.856  10.887 -24.256  1.00  0.00           H
ATOM   2193 2HE  LYS A 308     -33.559  12.882 -25.082  1.00  0.00           H
ATOM   2194  HE3 LYS A 308     -32.295  12.545 -23.915  1.00  0.00           H
ATOM   2195 1HZ  LYS A 308     -31.766  11.662 -26.035  1.00  0.00           H
ATOM   2196 2HZ  LYS A 308     -31.955  10.428 -24.961  1.00  0.00           H
ATOM   2197 3HZ  LYS A 308     -33.134  10.745 -26.066  1.00  0.00           H
ATOM   2198  N   GLN A 309     -36.451  10.951 -18.514  1.00 81.20           N
ATOM   2199  CA  GLN A 309     -37.005  10.043 -17.514  1.00 81.62           C
ATOM   2200  C   GLN A 309     -37.654  10.844 -16.361  1.00 81.78           C
ATOM   2201  O   GLN A 309     -38.155  10.239 -15.415  1.00 81.84           O
ATOM   2202  CB  GLN A 309     -35.836   9.234 -16.893  1.00 81.43           C
ATOM   2203  CG  GLN A 309     -34.784   8.673 -17.873  1.00 82.33           C
ATOM   2204  CD  GLN A 309     -35.339   7.703 -18.904  1.00 83.15           C
ATOM   2205  OE1 GLN A 309     -36.144   6.840 -18.570  1.00 83.92           O
ATOM   2206  NE2 GLN A 309     -34.898   7.814 -20.149  1.00 82.79           N
ATOM   2207  H   GLN A 309     -35.514  11.294 -18.347  1.00  0.00           H
ATOM   2208  HA  GLN A 309     -37.742   9.372 -17.961  1.00  0.00           H
ATOM   2209 2HB  GLN A 309     -35.297   9.855 -16.182  1.00  0.00           H
ATOM   2210  HB3 GLN A 309     -36.246   8.418 -16.298  1.00  0.00           H
ATOM   2211 2HG  GLN A 309     -34.284   9.490 -18.381  1.00  0.00           H
ATOM   2212  HG3 GLN A 309     -34.005   8.157 -17.316  1.00  0.00           H
ATOM   2213 1HE2 GLN A 309     -34.178   8.488 -20.372  1.00  0.00           H
ATOM   2214 2HE2 GLN A 309     -35.214   7.160 -20.847  1.00  0.00           H
ATOM   2215  N   ARG A 310     -37.570  12.187 -16.401  1.00 81.98           N
ATOM   2216  CA  ARG A 310     -37.972  13.165 -15.376  1.00 82.24           C
ATOM   2217  C   ARG A 310     -37.034  13.145 -14.150  1.00 82.43           C
ATOM   2218  O   ARG A 310     -37.385  13.616 -13.067  1.00 82.61           O
ATOM   2219  CB  ARG A 310     -39.471  13.067 -15.005  1.00 82.19           C
ATOM   2220  CG  ARG A 310     -40.410  13.177 -16.221  1.00 82.77           C
ATOM   2221  CD  ARG A 310     -41.897  13.238 -15.844  1.00 84.07           C
ATOM   2222  NE  ARG A 310     -42.402  11.933 -15.398  1.00 85.77           N
ATOM   2223  CZ  ARG A 310     -42.839  10.937 -16.185  1.00 86.59           C
ATOM   2224  NH1 ARG A 310     -42.789  11.020 -17.519  1.00 86.85           N
ATOM   2225  NH2 ARG A 310     -43.328   9.831 -15.625  1.00 86.24           N1+
ATOM   2226  H   ARG A 310     -37.124  12.574 -17.223  1.00  0.00           H
ATOM   2227  HA  ARG A 310     -37.815  14.143 -15.833  1.00  0.00           H
ATOM   2228 2HB  ARG A 310     -39.666  12.141 -14.464  1.00  0.00           H
ATOM   2229  HB3 ARG A 310     -39.711  13.867 -14.303  1.00  0.00           H
ATOM   2230 2HG  ARG A 310     -40.158  14.074 -16.789  1.00  0.00           H
ATOM   2231  HG3 ARG A 310     -40.242  12.339 -16.898  1.00  0.00           H
ATOM   2232 2HD  ARG A 310     -42.059  13.970 -15.052  1.00  0.00           H
ATOM   2233  HD3 ARG A 310     -42.491  13.573 -16.695  1.00  0.00           H
ATOM   2234  HE  ARG A 310     -42.338  11.777 -14.387  1.00  0.00           H
ATOM   2235 1HH1 ARG A 310     -42.416  11.841 -17.970  1.00  0.00           H
ATOM   2236 2HH1 ARG A 310     -43.095  10.249 -18.096  1.00  0.00           H
ATOM   2237 1HH2 ARG A 310     -43.399   9.755 -14.621  1.00  0.00           H
ATOM   2238 2HH2 ARG A 310     -43.544   9.011 -16.190  1.00  0.00           H
ATOM   2239  N   GLY A 311     -35.856  12.540 -14.314  1.00 82.38           N
ATOM   2240  CA  GLY A 311     -34.956  12.133 -13.259  1.00 82.87           C
ATOM   2241  C   GLY A 311     -35.065  10.618 -13.183  1.00 82.99           C
ATOM   2242  O   GLY A 311     -34.332   9.921 -13.878  1.00 83.11           O
ATOM   2243  H   GLY A 311     -35.614  12.211 -15.244  1.00  0.00           H
ATOM   2244 2HA  GLY A 311     -33.937  12.408 -13.531  1.00  0.00           H
ATOM   2245  HA3 GLY A 311     -35.169  12.598 -12.301  1.00  0.00           H
ATOM   2246  N   TRP A 312     -35.996  10.120 -12.359  1.00 82.98           N
ATOM   2247  CA  TRP A 312     -36.137   8.709 -12.012  1.00 82.76           C
ATOM   2248  C   TRP A 312     -37.553   8.142 -12.184  1.00 82.11           C
ATOM   2249  O   TRP A 312     -37.743   6.965 -11.890  1.00 81.83           O
ATOM   2250  CB  TRP A 312     -35.605   8.432 -10.594  1.00 83.51           C
ATOM   2251  CG  TRP A 312     -34.142   8.577 -10.323  1.00 84.43           C
ATOM   2252  CD1 TRP A 312     -33.428   9.723 -10.382  1.00 84.81           C
ATOM   2253  CD2 TRP A 312     -33.222   7.559  -9.823  1.00 84.33           C
ATOM   2254  NE1 TRP A 312     -32.138   9.481  -9.971  1.00 83.71           N
ATOM   2255  CE3 TRP A 312     -33.320   6.176  -9.540  1.00 84.52           C
ATOM   2256  CE2 TRP A 312     -31.985   8.195  -9.513  1.00 84.18           C
ATOM   2257  CZ3 TRP A 312     -32.276   5.490  -8.889  1.00 84.66           C
ATOM   2258  CZ2 TRP A 312     -30.944   7.530  -8.853  1.00 84.90           C
ATOM   2259  CH2 TRP A 312     -31.105   6.178  -8.511  1.00 84.75           C
ATOM   2260  H   TRP A 312     -36.508  10.775 -11.771  1.00  0.00           H
ATOM   2261  HA  TRP A 312     -35.534   8.109 -12.693  1.00  0.00           H
ATOM   2262 2HB  TRP A 312     -36.145   9.042  -9.868  1.00  0.00           H
ATOM   2263  HB3 TRP A 312     -35.833   7.400 -10.333  1.00  0.00           H
ATOM   2264  HD1 TRP A 312     -33.826  10.682 -10.676  1.00  0.00           H
ATOM   2265  HE1 TRP A 312     -31.408  10.210  -9.936  1.00  0.00           H
ATOM   2266  HE3 TRP A 312     -34.225   5.644  -9.792  1.00  0.00           H
ATOM   2267  HZ3 TRP A 312     -32.388   4.441  -8.653  1.00  0.00           H
ATOM   2268  HZ2 TRP A 312     -30.044   8.061  -8.590  1.00  0.00           H
ATOM   2269  HH2 TRP A 312     -30.322   5.673  -7.969  1.00  0.00           H
ATOM   2270  N   ASP A 313     -38.546   8.882 -12.707  1.00 81.34           N
ATOM   2271  CA  ASP A 313     -39.869   8.292 -13.003  1.00 80.78           C
ATOM   2272  C   ASP A 313     -39.779   7.240 -14.120  1.00 80.34           C
ATOM   2273  O   ASP A 313     -40.478   6.230 -14.085  1.00 79.94           O
ATOM   2274  CB  ASP A 313     -40.916   9.335 -13.442  1.00 80.98           C
ATOM   2275  CG  ASP A 313     -41.500  10.202 -12.336  1.00 81.41           C
ATOM   2276  OD1 ASP A 313     -41.691   9.681 -11.217  1.00 82.14           O
ATOM   2277  OD2 ASP A 313     -41.883  11.346 -12.658  1.00 81.46           O1-
ATOM   2278  H   ASP A 313     -38.348   9.824 -13.013  1.00  0.00           H
ATOM   2279  HA  ASP A 313     -40.229   7.775 -12.111  1.00  0.00           H
ATOM   2280 2HB  ASP A 313     -40.526   9.961 -14.243  1.00  0.00           H
ATOM   2281  HB3 ASP A 313     -41.769   8.800 -13.857  1.00  0.00           H
ATOM   2282  N   GLY A 314     -38.844   7.421 -15.058  1.00 80.10           N
ATOM   2283  CA  GLY A 314     -38.616   6.491 -16.156  1.00 80.10           C
ATOM   2284  C   GLY A 314     -37.982   5.170 -15.699  1.00 80.11           C
ATOM   2285  O   GLY A 314     -38.130   4.164 -16.385  1.00 79.99           O
ATOM   2286  H   GLY A 314     -38.366   8.317 -15.058  1.00  0.00           H
ATOM   2287 2HA  GLY A 314     -39.558   6.288 -16.663  1.00  0.00           H
ATOM   2288  HA3 GLY A 314     -37.973   6.962 -16.892  1.00  0.00           H
ATOM   2289  N   PHE A 315     -37.377   5.128 -14.499  1.00 80.29           N
ATOM   2290  CA  PHE A 315     -36.888   3.904 -13.855  1.00 80.73           C
ATOM   2291  C   PHE A 315     -38.072   2.997 -13.482  1.00 81.06           C
ATOM   2292  O   PHE A 315     -38.013   1.789 -13.694  1.00 81.04           O
ATOM   2293  CB  PHE A 315     -36.086   4.284 -12.588  1.00 80.59           C
ATOM   2294  CG  PHE A 315     -35.482   3.154 -11.769  1.00 80.77           C
ATOM   2295  CD1 PHE A 315     -34.672   2.173 -12.374  1.00 81.41           C
ATOM   2296  CD2 PHE A 315     -35.726   3.091 -10.381  1.00 81.19           C
ATOM   2297  CE1 PHE A 315     -34.125   1.131 -11.602  1.00 81.30           C
ATOM   2298  CE2 PHE A 315     -35.172   2.054  -9.611  1.00 80.81           C
ATOM   2299  CZ  PHE A 315     -34.373   1.069 -10.219  1.00 80.40           C
ATOM   2300  H   PHE A 315     -37.358   5.979 -13.955  1.00  0.00           H
ATOM   2301  HA  PHE A 315     -36.242   3.374 -14.556  1.00  0.00           H
ATOM   2302 2HB  PHE A 315     -35.281   4.969 -12.848  1.00  0.00           H
ATOM   2303  HB3 PHE A 315     -36.735   4.829 -11.911  1.00  0.00           H
ATOM   2304  HD1 PHE A 315     -34.474   2.212 -13.434  1.00  0.00           H
ATOM   2305  HD2 PHE A 315     -36.338   3.838  -9.898  1.00  0.00           H
ATOM   2306  HE1 PHE A 315     -33.527   0.369 -12.077  1.00  0.00           H
ATOM   2307  HE2 PHE A 315     -35.374   2.013  -8.555  1.00  0.00           H
ATOM   2308  HZ  PHE A 315     -33.956   0.267  -9.628  1.00  0.00           H
ATOM   2309  N   VAL A 316     -39.175   3.598 -13.014  1.00 81.50           N
ATOM   2310  CA  VAL A 316     -40.417   2.940 -12.610  1.00 81.74           C
ATOM   2311  C   VAL A 316     -41.183   2.450 -13.859  1.00 81.75           C
ATOM   2312  O   VAL A 316     -41.829   1.405 -13.825  1.00 81.62           O
ATOM   2313  CB  VAL A 316     -41.287   3.965 -11.818  1.00 81.89           C
ATOM   2314  CG1 VAL A 316     -42.462   3.295 -11.081  1.00 82.08           C
ATOM   2315  CG2 VAL A 316     -40.470   4.818 -10.824  1.00 81.96           C
ATOM   2316  H   VAL A 316     -39.163   4.606 -12.946  1.00  0.00           H
ATOM   2317  HA  VAL A 316     -40.177   2.083 -11.976  1.00  0.00           H
ATOM   2318  HB  VAL A 316     -41.730   4.662 -12.530  1.00  0.00           H
ATOM   2319 1HG1 VAL A 316     -43.064   4.030 -10.546  1.00  0.00           H
ATOM   2320 2HG1 VAL A 316     -43.128   2.775 -11.770  1.00  0.00           H
ATOM   2321 3HG1 VAL A 316     -42.109   2.564 -10.354  1.00  0.00           H
ATOM   2322 1HG2 VAL A 316     -41.104   5.539 -10.317  1.00  0.00           H
ATOM   2323 2HG2 VAL A 316     -39.983   4.199 -10.073  1.00  0.00           H
ATOM   2324 3HG2 VAL A 316     -39.699   5.409 -11.314  1.00  0.00           H
ATOM   2325  N   GLU A 317     -41.086   3.188 -14.976  1.00 81.96           N
ATOM   2326  CA  GLU A 317     -41.673   2.816 -16.261  1.00 82.15           C
ATOM   2327  C   GLU A 317     -40.852   1.699 -16.937  1.00 81.98           C
ATOM   2328  O   GLU A 317     -41.431   0.810 -17.556  1.00 81.80           O
ATOM   2329  CB  GLU A 317     -41.701   4.054 -17.181  1.00 82.33           C
ATOM   2330  CG  GLU A 317     -42.619   5.185 -16.656  1.00 82.94           C
ATOM   2331  CD  GLU A 317     -42.540   6.490 -17.453  1.00 84.32           C
ATOM   2332  OE1 GLU A 317     -41.673   6.596 -18.346  1.00 84.12           O
ATOM   2333  OE2 GLU A 317     -43.356   7.385 -17.144  1.00 85.16           O1-
ATOM   2334  H   GLU A 317     -40.594   4.069 -14.910  1.00  0.00           H
ATOM   2335  HA  GLU A 317     -42.692   2.453 -16.109  1.00  0.00           H
ATOM   2336 2HB  GLU A 317     -40.685   4.420 -17.326  1.00  0.00           H
ATOM   2337  HB3 GLU A 317     -42.050   3.758 -18.172  1.00  0.00           H
ATOM   2338 2HG  GLU A 317     -43.654   4.843 -16.654  1.00  0.00           H
ATOM   2339  HG3 GLU A 317     -42.380   5.426 -15.621  1.00  0.00           H
ATOM   2340  N   PHE A 318     -39.518   1.714 -16.799  1.00 81.77           N
ATOM   2341  CA  PHE A 318     -38.607   0.687 -17.310  1.00 81.71           C
ATOM   2342  C   PHE A 318     -38.763  -0.596 -16.473  1.00 81.20           C
ATOM   2343  O   PHE A 318     -39.142  -1.640 -17.001  1.00 81.52           O
ATOM   2344  CB  PHE A 318     -37.159   1.231 -17.246  1.00 82.13           C
ATOM   2345  CG  PHE A 318     -36.082   0.441 -17.978  1.00 83.42           C
ATOM   2346  CD1 PHE A 318     -35.580   0.909 -19.213  1.00 83.47           C
ATOM   2347  CD2 PHE A 318     -35.526  -0.722 -17.402  1.00 84.13           C
ATOM   2348  CE1 PHE A 318     -34.519   0.236 -19.850  1.00 83.85           C
ATOM   2349  CE2 PHE A 318     -34.464  -1.393 -18.038  1.00 84.83           C
ATOM   2350  CZ  PHE A 318     -33.956  -0.912 -19.260  1.00 84.58           C
ATOM   2351  H   PHE A 318     -39.103   2.522 -16.346  1.00  0.00           H
ATOM   2352  HA  PHE A 318     -38.862   0.470 -18.349  1.00  0.00           H
ATOM   2353 2HB  PHE A 318     -37.150   2.232 -17.676  1.00  0.00           H
ATOM   2354  HB3 PHE A 318     -36.841   1.365 -16.211  1.00  0.00           H
ATOM   2355  HD1 PHE A 318     -35.994   1.797 -19.669  1.00  0.00           H
ATOM   2356  HD2 PHE A 318     -35.899  -1.101 -16.463  1.00  0.00           H
ATOM   2357  HE1 PHE A 318     -34.139   0.601 -20.794  1.00  0.00           H
ATOM   2358  HE2 PHE A 318     -34.040  -2.277 -17.584  1.00  0.00           H
ATOM   2359  HZ  PHE A 318     -33.143  -1.431 -19.749  1.00  0.00           H
ATOM   2360  N   PHE A 319     -38.568  -0.510 -15.152  1.00 80.29           N
ATOM   2361  CA  PHE A 319     -38.764  -1.604 -14.206  1.00 79.47           C
ATOM   2362  C   PHE A 319     -40.206  -1.569 -13.678  1.00 79.51           C
ATOM   2363  O   PHE A 319     -40.457  -1.496 -12.476  1.00 79.51           O
ATOM   2364  CB  PHE A 319     -37.737  -1.503 -13.058  1.00 79.03           C
ATOM   2365  CG  PHE A 319     -36.356  -1.987 -13.458  1.00 78.02           C
ATOM   2366  CD1 PHE A 319     -36.075  -3.369 -13.471  1.00 77.99           C
ATOM   2367  CD2 PHE A 319     -35.360  -1.066 -13.838  1.00 76.94           C
ATOM   2368  CE1 PHE A 319     -34.807  -3.829 -13.872  1.00 77.91           C
ATOM   2369  CE2 PHE A 319     -34.090  -1.526 -14.235  1.00 76.98           C
ATOM   2370  CZ  PHE A 319     -33.816  -2.907 -14.261  1.00 77.92           C
ATOM   2371  H   PHE A 319     -38.353   0.398 -14.740  1.00  0.00           H
ATOM   2372  HA  PHE A 319     -38.629  -2.571 -14.694  1.00  0.00           H
ATOM   2373 2HB  PHE A 319     -37.682  -0.492 -12.659  1.00  0.00           H
ATOM   2374  HB3 PHE A 319     -38.053  -2.124 -12.221  1.00  0.00           H
ATOM   2375  HD1 PHE A 319     -36.836  -4.083 -13.183  1.00  0.00           H
ATOM   2376  HD2 PHE A 319     -35.578  -0.008 -13.839  1.00  0.00           H
ATOM   2377  HE1 PHE A 319     -34.596  -4.888 -13.886  1.00  0.00           H
ATOM   2378  HE2 PHE A 319     -33.326  -0.821 -14.525  1.00  0.00           H
ATOM   2379  HZ  PHE A 319     -32.844  -3.261 -14.573  1.00  0.00           H
ATOM   2380  N   HIS A 320     -41.161  -1.698 -14.609  1.00 79.47           N
ATOM   2381  CA  HIS A 320     -42.524  -2.144 -14.313  1.00 79.75           C
ATOM   2382  C   HIS A 320     -42.520  -3.675 -14.096  1.00 79.97           C
ATOM   2383  O   HIS A 320     -43.366  -4.207 -13.381  1.00 80.11           O
ATOM   2384  CB  HIS A 320     -43.462  -1.798 -15.494  1.00 79.91           C
ATOM   2385  CG  HIS A 320     -43.132  -2.441 -16.825  1.00 79.57           C
ATOM   2386  ND1 HIS A 320     -42.213  -1.913 -17.715  1.00 79.27           N
ATOM   2387  CD2 HIS A 320     -43.570  -3.612 -17.407  1.00 79.08           C
ATOM   2388  CE1 HIS A 320     -42.124  -2.752 -18.749  1.00 79.15           C
ATOM   2389  NE2 HIS A 320     -42.921  -3.807 -18.629  1.00 79.15           N
ATOM   2390  H   HIS A 320     -40.865  -1.680 -15.577  1.00  0.00           H
ATOM   2391  HA  HIS A 320     -42.888  -1.654 -13.407  1.00  0.00           H
ATOM   2392 2HB  HIS A 320     -44.478  -2.093 -15.231  1.00  0.00           H
ATOM   2393  HB3 HIS A 320     -43.495  -0.716 -15.630  1.00  0.00           H
ATOM   2394  HD1 HIS A 320     -41.733  -1.020 -17.636  1.00  0.00           H
ATOM   2395  HD2 HIS A 320     -44.280  -4.334 -17.031  1.00  0.00           H
ATOM   2396  HE1 HIS A 320     -41.480  -2.582 -19.600  1.00  0.00           H
ATOM   2397  N   VAL A 321     -41.536  -4.361 -14.698  1.00 80.10           N
ATOM   2398  CA  VAL A 321     -41.131  -5.738 -14.453  1.00 80.02           C
ATOM   2399  C   VAL A 321     -40.289  -5.776 -13.161  1.00 80.28           C
ATOM   2400  O   VAL A 321     -40.460  -6.735 -12.378  1.00 79.98           O
ATOM   2401  OXT VAL A 321     -39.528  -4.812 -12.915  1.00 -1.00           O1-
ATOM   2402  CB  VAL A 321     -40.333  -6.238 -15.693  1.00 80.06           C
ATOM   2403  CG1 VAL A 321     -39.122  -5.362 -16.084  1.00 79.34           C
ATOM   2404  CG2 VAL A 321     -39.918  -7.715 -15.573  1.00 79.29           C
ATOM   2405  H   VAL A 321     -40.888  -3.814 -15.241  1.00  0.00           H
ATOM   2406  HA  VAL A 321     -42.021  -6.355 -14.313  1.00  0.00           H
ATOM   2407  HB  VAL A 321     -41.025  -6.192 -16.536  1.00  0.00           H
ATOM   2408 1HG1 VAL A 321     -38.637  -5.748 -16.980  1.00  0.00           H
ATOM   2409 2HG1 VAL A 321     -39.412  -4.335 -16.306  1.00  0.00           H
ATOM   2410 3HG1 VAL A 321     -38.368  -5.333 -15.296  1.00  0.00           H
ATOM   2411 1HG2 VAL A 321     -39.493  -8.081 -16.508  1.00  0.00           H
ATOM   2412 2HG2 VAL A 321     -39.171  -7.864 -14.793  1.00  0.00           H
ATOM   2413 3HG2 VAL A 321     -40.775  -8.346 -15.336  1.00  0.00           H
TER    2414      VAL A 321
HETATM 2415  C7  PRD     1     -21.083  -0.990 -11.413  1.00  0.00           C
HETATM 2416  C9  PRD     1     -20.356  -1.692 -12.549  1.00  0.00           C
HETATM 2417  N8  PRD     1     -20.868  -2.606 -13.426  1.00  0.00           N
HETATM 2418  C12 PRD     1     -19.853  -3.066 -14.221  1.00  0.00           C
HETATM 2419  C10 PRD     1     -18.940  -1.516 -12.829  1.00  0.00           C
HETATM 2420  C11 PRD     1     -18.646  -2.355 -13.828  1.00  0.00           C
HETATM 2421  C15 PRD     1     -19.948  -4.052 -15.136  1.00  0.00           C
HETATM 2422  C6  PRD     1     -18.023  -0.526 -12.122  1.00  0.00           C
HETATM 2423  C5  PRD     1     -16.708  -1.134 -11.601  1.00  0.00           C
HETATM 2424  C4  PRD     1     -16.894  -2.251 -10.568  1.00  0.00           C
HETATM 2425  C1  PRD     1     -15.592  -2.677  -9.865  1.00  0.00           C
HETATM 2426  C2  PRD     1     -14.615  -3.421 -10.783  1.00  0.00           C
HETATM 2427  C17 PRD     1     -21.222  -4.679 -15.392  1.00  0.00           C
HETATM 2428  N16 PRD     1     -22.212  -4.176 -16.215  1.00  0.00           N
HETATM 2429  C18 PRD     1     -21.724  -5.855 -14.916  1.00  0.00           C
HETATM 2430  O13 PRD     1     -21.083  -6.553 -13.925  1.00  0.00           O
HETATM 2431  C20 PRD     1     -23.290  -5.056 -16.228  1.00  0.00           C
HETATM 2432  C19 PRD     1     -23.023  -6.134 -15.427  1.00  0.00           C
HETATM 2433  C14 PRD     1     -21.911  -7.408 -13.147  1.00  0.00           C
HETATM 2434  C25 PRD     1     -24.578  -4.815 -16.875  1.00  0.00           C
HETATM 2435  N21 PRD     1     -25.522  -5.767 -17.178  1.00  0.00           N
HETATM 2436  C22 PRD     1     -26.628  -5.154 -17.732  1.00  0.00           C
HETATM 2437  C23 PRD     1     -26.374  -3.807 -17.754  1.00  0.00           C
HETATM 2438  C24 PRD     1     -25.076  -3.589 -17.199  1.00  0.00           C
HETATM 2439  H71 PRD     1     -20.472  -0.967 -10.512  1.00  0.00           H
HETATM 2440  H72 PRD     1     -21.325   0.029 -11.709  1.00  0.00           H
HETATM 2441  H73 PRD     1     -22.006  -1.518 -11.177  1.00  0.00           H
HETATM 2442  H11 PRD     1     -17.675  -2.463 -14.289  1.00  0.00           H
HETATM 2443  H15 PRD     1     -19.056  -4.354 -15.663  1.00  0.00           H
HETATM 2444  H61 PRD     1     -17.785   0.266 -12.832  1.00  0.00           H
HETATM 2445  H62 PRD     1     -18.548  -0.043 -11.300  1.00  0.00           H
HETATM 2446  H51 PRD     1     -16.097  -1.481 -12.434  1.00  0.00           H
HETATM 2447  H52 PRD     1     -16.150  -0.343 -11.104  1.00  0.00           H
HETATM 2448  H41 PRD     1     -17.605  -1.898  -9.828  1.00  0.00           H
HETATM 2449  H42 PRD     1     -17.349  -3.119 -11.030  1.00  0.00           H
HETATM 2450  H11 PRD     1     -15.102  -1.807  -9.428  1.00  0.00           H
HETATM 2451  H12 PRD     1     -15.839  -3.333  -9.030  1.00  0.00           H
HETATM 2452  H21 PRD     1     -14.246  -2.774 -11.580  1.00  0.00           H
HETATM 2453  H22 PRD     1     -13.751  -3.780 -10.223  1.00  0.00           H
HETATM 2454  HN1 PRD     1     -22.169  -3.297 -16.708  1.00  0.00           H
HETATM 2455  H19 PRD     1     -23.687  -6.954 -15.196  1.00  0.00           H
HETATM 2456 H141 PRD     1     -21.348  -7.805 -12.304  1.00  0.00           H
HETATM 2457 H142 PRD     1     -22.765  -6.867 -12.733  1.00  0.00           H
HETATM 2458 H143 PRD     1     -22.277  -8.251 -13.733  1.00  0.00           H
HETATM 2459  HN2 PRD     1     -25.413  -6.759 -17.025  1.00  0.00           H
HETATM 2460  H22 PRD     1     -27.488  -5.727 -18.048  1.00  0.00           H
HETATM 2461  H23 PRD     1     -27.060  -3.053 -18.114  1.00  0.00           H
HETATM 2462  H24 PRD     1     -24.574  -2.649 -17.028  1.00  0.00           H
HETATM 2463  H2  PRD     1     -15.091  -4.285 -11.245  1.00  0.00           H
CONECT 2415 2416 2439 2440 2441
CONECT 2416 2415 2417 2419
CONECT 2416 2417
CONECT 2417 2416 2418
CONECT 2417 2416
CONECT 2418 2417 2420 2421
CONECT 2418 2421
CONECT 2419 2416 2420 2422
CONECT 2419 2420
CONECT 2420 2418 2419 2442
CONECT 2420 2419
CONECT 2421 2418 2427 2443
CONECT 2421 2418
CONECT 2422 2419 2423 2444 2445
CONECT 2423 2422 2424 2446 2447
CONECT 2424 2423 2425 2448 2449
CONECT 2425 2424 2426 2450 2451
CONECT 2426 2425 2452 2453 2463
CONECT 2427 2421 2428 2429
CONECT 2427 2429
CONECT 2428 2427 2431 2454
CONECT 2429 2427 2430 2432
CONECT 2429 2427
CONECT 2430 2429 2433
CONECT 2431 2428 2432 2434
CONECT 2431 2432
CONECT 2432 2429 2431 2455
CONECT 2432 2431
CONECT 2433 2430 2456 2457 2458
CONECT 2434 2431 2435 2438
CONECT 2434 2438
CONECT 2435 2434 2436 2459
CONECT 2436 2435 2437 2460
CONECT 2436 2437
CONECT 2437 2436 2438 2461
CONECT 2437 2436
CONECT 2438 2434 2437 2462
CONECT 2438 2434
CONECT 2439 2415
CONECT 2440 2415
CONECT 2441 2415
CONECT 2442 2420
CONECT 2443 2421
CONECT 2444 2422
CONECT 2445 2422
CONECT 2446 2423
CONECT 2447 2423
CONECT 2448 2424
CONECT 2449 2424
CONECT 2450 2425
CONECT 2451 2425
CONECT 2452 2426
CONECT 2453 2426
CONECT 2454 2428
CONECT 2455 2432
CONECT 2456 2433
CONECT 2457 2433
CONECT 2458 2433
CONECT 2459 2435
CONECT 2460 2436
CONECT 2461 2437
CONECT 2462 2438
CONECT 2463 2426
ENDMDL
END   
REMARK 888
REMARK 888 WRITTEN BY MAESTRO (A PRODUCT OF SCHRODINGER, LLC)
TITLE     MCL-1.OBX
MODEL        2
ATOM      1  N   ASP A 172     -27.796  20.808  -8.127  1.00 96.19           N1+
ATOM      2  CA  ASP A 172     -28.955  20.526  -8.999  1.00 96.26           C
ATOM      3  C   ASP A 172     -30.046  19.794  -8.217  1.00 95.89           C
ATOM      4  O   ASP A 172     -29.740  18.949  -7.374  1.00 95.71           O
ATOM      5  CB  ASP A 172     -28.583  19.660 -10.226  1.00 96.65           C
ATOM      6  CG  ASP A 172     -27.312  20.104 -10.932  1.00 97.20           C
ATOM      7  OD1 ASP A 172     -27.248  21.286 -11.326  1.00 97.97           O
ATOM      8  OD2 ASP A 172     -26.416  19.253 -11.098  1.00 97.35           O1-
ATOM      9  H1  ASP A 172     -27.086  21.291  -8.658  1.00  0.00           H
ATOM     10  H2  ASP A 172     -28.092  21.383  -7.352  1.00  0.00           H
ATOM     11  H3  ASP A 172     -27.425  19.939  -7.774  1.00  0.00           H
ATOM     12  HA  ASP A 172     -29.335  21.490  -9.338  1.00  0.00           H
ATOM     13 2HB  ASP A 172     -28.452  18.618  -9.933  1.00  0.00           H
ATOM     14  HB3 ASP A 172     -29.398  19.669 -10.952  1.00  0.00           H
ATOM     15  N   ASP A 173     -31.322  20.025  -8.556  1.00 95.58           N
ATOM     16  CA  ASP A 173     -32.468  19.298  -7.992  1.00 95.01           C
ATOM     17  C   ASP A 173     -32.424  17.794  -8.342  1.00 94.17           C
ATOM     18  O   ASP A 173     -32.728  16.942  -7.510  1.00 94.07           O
ATOM     19  CB  ASP A 173     -33.777  19.956  -8.478  1.00 95.46           C
ATOM     20  CG  ASP A 173     -35.016  19.356  -7.814  1.00 96.43           C
ATOM     21  OD1 ASP A 173     -35.100  19.475  -6.573  1.00 96.63           O
ATOM     22  OD2 ASP A 173     -35.850  18.787  -8.547  1.00 97.57           O1-
ATOM     23  H   ASP A 173     -31.519  20.723  -9.258  1.00  0.00           H
ATOM     24  HA  ASP A 173     -32.414  19.385  -6.905  1.00  0.00           H
ATOM     25 2HB  ASP A 173     -33.768  21.022  -8.251  1.00  0.00           H
ATOM     26  HB3 ASP A 173     -33.873  19.868  -9.561  1.00  0.00           H
ATOM     27  N   LEU A 174     -31.922  17.472  -9.543  1.00 93.04           N
ATOM     28  CA  LEU A 174     -31.661  16.109  -9.999  1.00 91.69           C
ATOM     29  C   LEU A 174     -30.569  15.425  -9.158  1.00 90.46           C
ATOM     30  O   LEU A 174     -30.644  14.217  -8.946  1.00 90.50           O
ATOM     31  CB  LEU A 174     -31.233  16.111 -11.483  1.00 91.89           C
ATOM     32  CG  LEU A 174     -32.286  16.695 -12.456  1.00 92.18           C
ATOM     33  CD1 LEU A 174     -32.001  18.167 -12.804  1.00 92.08           C
ATOM     34  CD2 LEU A 174     -32.383  15.856 -13.740  1.00 91.48           C
ATOM     35  H   LEU A 174     -31.727  18.223 -10.183  1.00  0.00           H
ATOM     36  HA  LEU A 174     -32.581  15.529  -9.896  1.00  0.00           H
ATOM     37 2HB  LEU A 174     -30.276  16.620 -11.611  1.00  0.00           H
ATOM     38  HB3 LEU A 174     -31.035  15.074 -11.762  1.00  0.00           H
ATOM     39  HG  LEU A 174     -33.267  16.644 -11.980  1.00  0.00           H
ATOM     40 1HD1 LEU A 174     -32.762  18.561 -13.479  1.00  0.00           H
ATOM     41 2HD1 LEU A 174     -31.999  18.804 -11.921  1.00  0.00           H
ATOM     42 3HD1 LEU A 174     -31.036  18.279 -13.300  1.00  0.00           H
ATOM     43 1HD2 LEU A 174     -33.139  16.256 -14.416  1.00  0.00           H
ATOM     44 2HD2 LEU A 174     -31.435  15.829 -14.280  1.00  0.00           H
ATOM     45 3HD2 LEU A 174     -32.671  14.828 -13.517  1.00  0.00           H
ATOM     46  N   TYR A 175     -29.592  16.189  -8.638  1.00 88.83           N
ATOM     47  CA  TYR A 175     -28.553  15.692  -7.732  1.00 87.01           C
ATOM     48  C   TYR A 175     -29.165  15.414  -6.353  1.00 85.85           C
ATOM     49  O   TYR A 175     -28.893  14.359  -5.791  1.00 85.33           O
ATOM     50  CB  TYR A 175     -27.384  16.701  -7.613  1.00 87.16           C
ATOM     51  CG  TYR A 175     -26.092  16.097  -7.080  1.00 87.20           C
ATOM     52  CD1 TYR A 175     -25.876  15.975  -5.690  1.00 87.15           C
ATOM     53  CD2 TYR A 175     -25.112  15.622  -7.977  1.00 87.66           C
ATOM     54  CE1 TYR A 175     -24.714  15.343  -5.205  1.00 87.20           C
ATOM     55  CE2 TYR A 175     -23.952  14.987  -7.490  1.00 87.45           C
ATOM     56  CZ  TYR A 175     -23.763  14.826  -6.104  1.00 87.42           C
ATOM     57  OH  TYR A 175     -22.677  14.157  -5.624  1.00 87.70           O
ATOM     58  H   TYR A 175     -29.669  17.186  -8.757  1.00  0.00           H
ATOM     59  HA  TYR A 175     -28.161  14.751  -8.116  1.00  0.00           H
ATOM     60 2HB  TYR A 175     -27.163  17.129  -8.591  1.00  0.00           H
ATOM     61  HB3 TYR A 175     -27.654  17.544  -6.977  1.00  0.00           H
ATOM     62  HD1 TYR A 175     -26.613  16.335  -4.986  1.00  0.00           H
ATOM     63  HD2 TYR A 175     -25.254  15.715  -9.044  1.00  0.00           H
ATOM     64  HE1 TYR A 175     -24.564  15.229  -4.142  1.00  0.00           H
ATOM     65  HE2 TYR A 175     -23.217  14.614  -8.185  1.00  0.00           H
ATOM     66  HH  TYR A 175     -22.268  13.564  -6.246  1.00  0.00           H
ATOM     67  N   ARG A 176     -30.048  16.294  -5.848  1.00 84.57           N
ATOM     68  CA  ARG A 176     -30.780  16.084  -4.594  1.00 83.22           C
ATOM     69  C   ARG A 176     -31.645  14.816  -4.658  1.00 82.34           C
ATOM     70  O   ARG A 176     -31.544  13.958  -3.783  1.00 81.93           O
ATOM     71  CB  ARG A 176     -31.697  17.275  -4.256  1.00 83.33           C
ATOM     72  CG  ARG A 176     -31.018  18.638  -4.056  1.00 83.41           C
ATOM     73  CD  ARG A 176     -31.914  19.629  -3.290  1.00 82.97           C
ATOM     74  NE  ARG A 176     -33.249  19.769  -3.897  1.00 82.06           N
ATOM     75  CZ  ARG A 176     -34.376  20.156  -3.277  1.00 81.98           C
ATOM     76  NH1 ARG A 176     -34.400  20.461  -1.975  1.00 81.90           N
ATOM     77  NH2 ARG A 176     -35.502  20.238  -3.986  1.00 81.92           N1+
ATOM     78  H   ARG A 176     -30.247  17.127  -6.386  1.00  0.00           H
ATOM     79  HA  ARG A 176     -30.051  15.954  -3.791  1.00  0.00           H
ATOM     80 2HB  ARG A 176     -32.490  17.375  -4.997  1.00  0.00           H
ATOM     81  HB3 ARG A 176     -32.210  17.018  -3.331  1.00  0.00           H
ATOM     82 2HG  ARG A 176     -30.095  18.502  -3.492  1.00  0.00           H
ATOM     83  HG3 ARG A 176     -30.726  19.062  -5.015  1.00  0.00           H
ATOM     84 2HD  ARG A 176     -32.027  19.278  -2.264  1.00  0.00           H
ATOM     85  HD3 ARG A 176     -31.441  20.610  -3.236  1.00  0.00           H
ATOM     86  HE  ARG A 176     -33.334  19.525  -4.877  1.00  0.00           H
ATOM     87 1HH1 ARG A 176     -33.594  20.295  -1.381  1.00  0.00           H
ATOM     88 2HH1 ARG A 176     -35.254  20.764  -1.530  1.00  0.00           H
ATOM     89 1HH2 ARG A 176     -35.493  19.959  -4.974  1.00  0.00           H
ATOM     90 2HH2 ARG A 176     -36.378  20.515  -3.570  1.00  0.00           H
ATOM     91  N   GLN A 177     -32.448  14.694  -5.726  1.00 81.30           N
ATOM     92  CA  GLN A 177     -33.296  13.545  -6.019  1.00 80.15           C
ATOM     93  C   GLN A 177     -32.492  12.242  -6.096  1.00 79.64           C
ATOM     94  O   GLN A 177     -32.791  11.299  -5.368  1.00 79.62           O
ATOM     95  CB  GLN A 177     -34.129  13.828  -7.291  1.00 79.96           C
ATOM     96  CG  GLN A 177     -34.986  12.636  -7.786  1.00 79.60           C
ATOM     97  CD  GLN A 177     -35.969  12.961  -8.912  1.00 80.20           C
ATOM     98  OE1 GLN A 177     -36.574  12.054  -9.474  1.00 81.61           O
ATOM     99  NE2 GLN A 177     -36.142  14.223  -9.286  1.00 80.37           N
ATOM    100  H   GLN A 177     -32.488  15.482  -6.368  1.00  0.00           H
ATOM    101  HA  GLN A 177     -33.973  13.432  -5.177  1.00  0.00           H
ATOM    102 2HB  GLN A 177     -34.771  14.685  -7.081  1.00  0.00           H
ATOM    103  HB3 GLN A 177     -33.465  14.134  -8.099  1.00  0.00           H
ATOM    104 2HG  GLN A 177     -34.344  11.826  -8.135  1.00  0.00           H
ATOM    105  HG3 GLN A 177     -35.565  12.226  -6.960  1.00  0.00           H
ATOM    106 1HE2 GLN A 177     -35.677  14.975  -8.800  1.00  0.00           H
ATOM    107 2HE2 GLN A 177     -36.816  14.434 -10.006  1.00  0.00           H
ATOM    108  N   SER A 178     -31.449  12.215  -6.934  1.00 78.96           N
ATOM    109  CA  SER A 178     -30.611  11.038  -7.141  1.00 78.56           C
ATOM    110  C   SER A 178     -29.845  10.652  -5.860  1.00 77.98           C
ATOM    111  O   SER A 178     -29.801   9.472  -5.512  1.00 77.76           O
ATOM    112  CB  SER A 178     -29.642  11.310  -8.310  1.00 78.60           C
ATOM    113  OG  SER A 178     -30.344  11.587  -9.511  1.00 78.85           O
ATOM    114  H   SER A 178     -31.241  13.042  -7.480  1.00  0.00           H
ATOM    115  HA  SER A 178     -31.255  10.196  -7.397  1.00  0.00           H
ATOM    116 2HB  SER A 178     -29.022  12.180  -8.106  1.00  0.00           H
ATOM    117  HB3 SER A 178     -28.977  10.458  -8.465  1.00  0.00           H
ATOM    118  HG  SER A 178     -30.565  12.520  -9.483  1.00  0.00           H
ATOM    119  N   LEU A 179     -29.320  11.633  -5.106  1.00 77.72           N
ATOM    120  CA  LEU A 179     -28.576  11.394  -3.872  1.00 77.61           C
ATOM    121  C   LEU A 179     -29.490  10.831  -2.780  1.00 77.79           C
ATOM    122  O   LEU A 179     -29.100   9.872  -2.116  1.00 77.66           O
ATOM    123  CB  LEU A 179     -27.915  12.701  -3.370  1.00 77.48           C
ATOM    124  CG  LEU A 179     -26.974  12.555  -2.149  1.00 77.07           C
ATOM    125  CD1 LEU A 179     -25.741  11.691  -2.463  1.00 74.98           C
ATOM    126  CD2 LEU A 179     -26.538  13.936  -1.639  1.00 77.27           C
ATOM    127  H   LEU A 179     -29.395  12.598  -5.416  1.00  0.00           H
ATOM    128  HA  LEU A 179     -27.806  10.655  -4.095  1.00  0.00           H
ATOM    129 2HB  LEU A 179     -27.340  13.146  -4.177  1.00  0.00           H
ATOM    130  HB3 LEU A 179     -28.697  13.426  -3.136  1.00  0.00           H
ATOM    131  HG  LEU A 179     -27.515  12.079  -1.330  1.00  0.00           H
ATOM    132 1HD1 LEU A 179     -25.084  11.618  -1.596  1.00  0.00           H
ATOM    133 2HD1 LEU A 179     -26.012  10.672  -2.740  1.00  0.00           H
ATOM    134 3HD1 LEU A 179     -25.163  12.114  -3.285  1.00  0.00           H
ATOM    135 1HD2 LEU A 179     -25.896  13.849  -0.761  1.00  0.00           H
ATOM    136 2HD2 LEU A 179     -25.985  14.486  -2.400  1.00  0.00           H
ATOM    137 3HD2 LEU A 179     -27.399  14.541  -1.353  1.00  0.00           H
ATOM    138  N   GLU A 180     -30.696  11.387  -2.589  1.00 78.01           N
ATOM    139  CA  GLU A 180     -31.614  10.957  -1.532  1.00 78.20           C
ATOM    140  C   GLU A 180     -32.181   9.545  -1.802  1.00 78.28           C
ATOM    141  O   GLU A 180     -32.528   8.842  -0.856  1.00 78.53           O
ATOM    142  CB  GLU A 180     -32.744  11.997  -1.349  1.00 78.26           C
ATOM    143  CG  GLU A 180     -33.322  11.989   0.085  1.00 78.83           C
ATOM    144  CD  GLU A 180     -34.467  12.973   0.329  1.00 78.33           C
ATOM    145  OE1 GLU A 180     -35.050  13.470  -0.657  1.00 78.47           O
ATOM    146  OE2 GLU A 180     -34.772  13.197   1.520  1.00 78.46           O1-
ATOM    147  H   GLU A 180     -30.973  12.174  -3.172  1.00  0.00           H
ATOM    148  HA  GLU A 180     -31.037  10.908  -0.606  1.00  0.00           H
ATOM    149 2HB  GLU A 180     -32.358  12.998  -1.538  1.00  0.00           H
ATOM    150  HB3 GLU A 180     -33.529  11.832  -2.089  1.00  0.00           H
ATOM    151 2HG  GLU A 180     -33.675  10.991   0.333  1.00  0.00           H
ATOM    152  HG3 GLU A 180     -32.527  12.216   0.796  1.00  0.00           H
ATOM    153  N   ILE A 181     -32.207   9.093  -3.063  1.00 78.47           N
ATOM    154  CA  ILE A 181     -32.495   7.708  -3.434  1.00 78.98           C
ATOM    155  C   ILE A 181     -31.260   6.835  -3.118  1.00 79.18           C
ATOM    156  O   ILE A 181     -31.350   5.903  -2.314  1.00 79.56           O
ATOM    157  CB  ILE A 181     -32.880   7.642  -4.944  1.00 78.93           C
ATOM    158  CG1 ILE A 181     -34.189   8.419  -5.226  1.00 79.50           C
ATOM    159  CG2 ILE A 181     -32.991   6.201  -5.495  1.00 78.68           C
ATOM    160  CD1 ILE A 181     -34.363   8.784  -6.705  1.00 79.34           C
ATOM    161  H   ILE A 181     -31.945   9.737  -3.800  1.00  0.00           H
ATOM    162  HA  ILE A 181     -33.333   7.339  -2.842  1.00  0.00           H
ATOM    163  HB  ILE A 181     -32.085   8.132  -5.508  1.00  0.00           H
ATOM    164 2HG1 ILE A 181     -35.053   7.856  -4.874  1.00  0.00           H
ATOM    165 HG13 ILE A 181     -34.205   9.346  -4.656  1.00  0.00           H
ATOM    166 1HG2 ILE A 181     -33.363   6.192  -6.518  1.00  0.00           H
ATOM    167 2HG2 ILE A 181     -32.024   5.698  -5.517  1.00  0.00           H
ATOM    168 3HG2 ILE A 181     -33.666   5.590  -4.900  1.00  0.00           H
ATOM    169 1HD1 ILE A 181     -35.102   9.569  -6.843  1.00  0.00           H
ATOM    170 2HD1 ILE A 181     -33.434   9.165  -7.128  1.00  0.00           H
ATOM    171 3HD1 ILE A 181     -34.675   7.923  -7.295  1.00  0.00           H
ATOM    172  N   ILE A 182     -30.109   7.131  -3.741  1.00 79.21           N
ATOM    173  CA  ILE A 182     -28.912   6.287  -3.715  1.00 79.18           C
ATOM    174  C   ILE A 182     -28.317   6.195  -2.295  1.00 79.39           C
ATOM    175  O   ILE A 182     -28.042   5.090  -1.831  1.00 79.46           O
ATOM    176  CB  ILE A 182     -27.873   6.794  -4.764  1.00 79.18           C
ATOM    177  CG1 ILE A 182     -28.436   6.699  -6.204  1.00 78.19           C
ATOM    178  CG2 ILE A 182     -26.527   6.032  -4.703  1.00 78.97           C
ATOM    179  CD1 ILE A 182     -27.652   7.521  -7.238  1.00 77.01           C
ATOM    180  H   ILE A 182     -30.089   7.943  -4.354  1.00  0.00           H
ATOM    181  HA  ILE A 182     -29.214   5.277  -3.999  1.00  0.00           H
ATOM    182  HB  ILE A 182     -27.669   7.845  -4.546  1.00  0.00           H
ATOM    183 2HG1 ILE A 182     -28.469   5.655  -6.511  1.00  0.00           H
ATOM    184 HG13 ILE A 182     -29.472   7.034  -6.240  1.00  0.00           H
ATOM    185 1HG2 ILE A 182     -25.791   6.458  -5.381  1.00  0.00           H
ATOM    186 2HG2 ILE A 182     -26.072   6.063  -3.715  1.00  0.00           H
ATOM    187 3HG2 ILE A 182     -26.652   4.983  -4.971  1.00  0.00           H
ATOM    188 1HD1 ILE A 182     -28.041   7.354  -8.241  1.00  0.00           H
ATOM    189 2HD1 ILE A 182     -27.724   8.588  -7.028  1.00  0.00           H
ATOM    190 3HD1 ILE A 182     -26.595   7.267  -7.258  1.00  0.00           H
ATOM    191  N   SER A 183     -28.137   7.323  -1.591  1.00 79.27           N
ATOM    192  CA  SER A 183     -27.511   7.346  -0.267  1.00 79.58           C
ATOM    193  C   SER A 183     -28.379   6.658   0.800  1.00 79.54           C
ATOM    194  O   SER A 183     -27.835   6.027   1.704  1.00 79.41           O
ATOM    195  CB  SER A 183     -27.138   8.791   0.139  1.00 79.77           C
ATOM    196  OG  SER A 183     -28.255   9.626   0.400  1.00 81.55           O
ATOM    197  H   SER A 183     -28.468   8.203  -1.982  1.00  0.00           H
ATOM    198  HA  SER A 183     -26.584   6.773  -0.331  1.00  0.00           H
ATOM    199 2HB  SER A 183     -26.521   8.756   1.036  1.00  0.00           H
ATOM    200  HB3 SER A 183     -26.524   9.259  -0.631  1.00  0.00           H
ATOM    201  HG  SER A 183     -28.679   9.796  -0.443  1.00  0.00           H
ATOM    202  N   ARG A 184     -29.715   6.702   0.671  1.00 79.79           N
ATOM    203  CA  ARG A 184     -30.611   5.916   1.509  1.00 80.25           C
ATOM    204  C   ARG A 184     -30.479   4.429   1.158  1.00 80.37           C
ATOM    205  O   ARG A 184     -30.215   3.636   2.058  1.00 80.33           O
ATOM    206  CB  ARG A 184     -32.073   6.359   1.341  1.00 79.88           C
ATOM    207  CG  ARG A 184     -32.403   7.702   2.012  1.00 80.39           C
ATOM    208  CD  ARG A 184     -33.913   7.962   1.957  1.00 80.76           C
ATOM    209  NE  ARG A 184     -34.285   9.298   2.443  1.00 81.43           N
ATOM    210  CZ  ARG A 184     -35.524   9.662   2.818  1.00 81.24           C
ATOM    211  NH1 ARG A 184     -36.524   8.775   2.889  1.00 81.21           N
ATOM    212  NH2 ARG A 184     -35.771  10.941   3.109  1.00 81.28           N1+
ATOM    213  H   ARG A 184     -30.101   7.198  -0.120  1.00  0.00           H
ATOM    214  HA  ARG A 184     -30.326   6.036   2.556  1.00  0.00           H
ATOM    215 2HB  ARG A 184     -32.345   6.388   0.284  1.00  0.00           H
ATOM    216  HB3 ARG A 184     -32.718   5.604   1.790  1.00  0.00           H
ATOM    217 2HG  ARG A 184     -32.085   7.678   3.055  1.00  0.00           H
ATOM    218  HG3 ARG A 184     -31.847   8.513   1.542  1.00  0.00           H
ATOM    219 2HD  ARG A 184     -34.288   7.850   0.939  1.00  0.00           H
ATOM    220  HD3 ARG A 184     -34.409   7.210   2.565  1.00  0.00           H
ATOM    221  HE  ARG A 184     -33.571  10.007   2.358  1.00  0.00           H
ATOM    222 1HH1 ARG A 184     -36.361   7.773   2.774  1.00  0.00           H
ATOM    223 2HH1 ARG A 184     -37.476   9.045   3.100  1.00  0.00           H
ATOM    224 1HH2 ARG A 184     -35.078  11.661   2.937  1.00  0.00           H
ATOM    225 2HH2 ARG A 184     -36.706  11.246   3.362  1.00  0.00           H
ATOM    226  N   TYR A 185     -30.593   4.054  -0.125  1.00 80.73           N
ATOM    227  CA  TYR A 185     -30.524   2.664  -0.584  1.00 81.09           C
ATOM    228  C   TYR A 185     -29.208   1.962  -0.191  1.00 81.12           C
ATOM    229  O   TYR A 185     -29.228   0.830   0.291  1.00 80.82           O
ATOM    230  CB  TYR A 185     -30.777   2.585  -2.101  1.00 81.57           C
ATOM    231  CG  TYR A 185     -30.896   1.162  -2.623  1.00 82.16           C
ATOM    232  CD1 TYR A 185     -32.058   0.406  -2.362  1.00 83.17           C
ATOM    233  CD2 TYR A 185     -29.826   0.576  -3.330  1.00 81.04           C
ATOM    234  CE1 TYR A 185     -32.142  -0.930  -2.800  1.00 82.33           C
ATOM    235  CE2 TYR A 185     -29.915  -0.756  -3.776  1.00 81.66           C
ATOM    236  CZ  TYR A 185     -31.069  -1.511  -3.502  1.00 82.50           C
ATOM    237  OH  TYR A 185     -31.129  -2.813  -3.896  1.00 83.02           O
ATOM    238  H   TYR A 185     -30.779   4.770  -0.823  1.00  0.00           H
ATOM    239  HA  TYR A 185     -31.337   2.133  -0.089  1.00  0.00           H
ATOM    240 2HB  TYR A 185     -31.703   3.108  -2.347  1.00  0.00           H
ATOM    241  HB3 TYR A 185     -29.987   3.109  -2.643  1.00  0.00           H
ATOM    242  HD1 TYR A 185     -32.882   0.845  -1.817  1.00  0.00           H
ATOM    243  HD2 TYR A 185     -28.924   1.139  -3.521  1.00  0.00           H
ATOM    244  HE1 TYR A 185     -33.029  -1.507  -2.593  1.00  0.00           H
ATOM    245  HE2 TYR A 185     -29.088  -1.201  -4.311  1.00  0.00           H
ATOM    246  HH  TYR A 185     -31.951  -3.241  -3.659  1.00  0.00           H
ATOM    247  N   LEU A 186     -28.068   2.649  -0.320  1.00 81.24           N
ATOM    248  CA  LEU A 186     -26.759   2.146   0.092  1.00 81.60           C
ATOM    249  C   LEU A 186     -26.661   1.934   1.619  1.00 81.65           C
ATOM    250  O   LEU A 186     -26.058   0.954   2.053  1.00 81.75           O
ATOM    251  CB  LEU A 186     -25.665   3.112  -0.417  1.00 81.83           C
ATOM    252  CG  LEU A 186     -25.039   2.723  -1.777  1.00 81.35           C
ATOM    253  CD1 LEU A 186     -26.058   2.490  -2.907  1.00 81.39           C
ATOM    254  CD2 LEU A 186     -23.992   3.759  -2.211  1.00 81.45           C
ATOM    255  H   LEU A 186     -28.110   3.570  -0.752  1.00  0.00           H
ATOM    256  HA  LEU A 186     -26.606   1.163  -0.359  1.00  0.00           H
ATOM    257 2HB  LEU A 186     -26.038   4.136  -0.443  1.00  0.00           H
ATOM    258  HB3 LEU A 186     -24.853   3.132   0.306  1.00  0.00           H
ATOM    259  HG  LEU A 186     -24.515   1.782  -1.618  1.00  0.00           H
ATOM    260 1HD1 LEU A 186     -25.558   2.231  -3.841  1.00  0.00           H
ATOM    261 2HD1 LEU A 186     -26.734   1.667  -2.678  1.00  0.00           H
ATOM    262 3HD1 LEU A 186     -26.660   3.375  -3.097  1.00  0.00           H
ATOM    263 1HD2 LEU A 186     -23.434   3.416  -3.083  1.00  0.00           H
ATOM    264 2HD2 LEU A 186     -24.466   4.704  -2.473  1.00  0.00           H
ATOM    265 3HD2 LEU A 186     -23.272   3.962  -1.419  1.00  0.00           H
ATOM    266  N   ARG A 187     -27.296   2.789   2.436  1.00 81.72           N
ATOM    267  CA  ARG A 187     -27.369   2.621   3.893  1.00 82.18           C
ATOM    268  C   ARG A 187     -28.362   1.507   4.275  1.00 81.62           C
ATOM    269  O   ARG A 187     -28.067   0.716   5.172  1.00 81.26           O
ATOM    270  CB  ARG A 187     -27.842   3.929   4.557  1.00 82.12           C
ATOM    271  CG  ARG A 187     -26.821   5.079   4.501  1.00 83.47           C
ATOM    272  CD  ARG A 187     -27.469   6.416   4.896  1.00 83.87           C
ATOM    273  NE  ARG A 187     -26.634   7.567   4.523  1.00 86.13           N
ATOM    274  CZ  ARG A 187     -27.019   8.668   3.858  1.00 85.21           C
ATOM    275  NH1 ARG A 187     -28.269   8.830   3.412  1.00 85.06           N
ATOM    276  NH2 ARG A 187     -26.119   9.626   3.635  1.00 85.21           N1+
ATOM    277  H   ARG A 187     -27.826   3.541   2.014  1.00  0.00           H
ATOM    278  HA  ARG A 187     -26.383   2.355   4.281  1.00  0.00           H
ATOM    279 2HB  ARG A 187     -28.776   4.246   4.092  1.00  0.00           H
ATOM    280  HB3 ARG A 187     -28.086   3.745   5.605  1.00  0.00           H
ATOM    281 2HG  ARG A 187     -25.989   4.859   5.171  1.00  0.00           H
ATOM    282  HG3 ARG A 187     -26.382   5.154   3.507  1.00  0.00           H
ATOM    283 2HD  ARG A 187     -28.439   6.502   4.407  1.00  0.00           H
ATOM    284  HD3 ARG A 187     -27.661   6.445   5.969  1.00  0.00           H
ATOM    285  HE  ARG A 187     -25.662   7.521   4.823  1.00  0.00           H
ATOM    286 1HH1 ARG A 187     -28.951   8.100   3.548  1.00  0.00           H
ATOM    287 2HH1 ARG A 187     -28.510   9.605   2.808  1.00  0.00           H
ATOM    288 1HH2 ARG A 187     -25.170   9.499   3.971  1.00  0.00           H
ATOM    289 2HH2 ARG A 187     -26.359  10.473   3.140  1.00  0.00           H
ATOM    290  N   GLU A 188     -29.510   1.414   3.587  1.00 81.47           N
ATOM    291  CA  GLU A 188     -30.544   0.386   3.749  1.00 81.68           C
ATOM    292  C   GLU A 188     -29.943  -1.013   3.550  1.00 81.68           C
ATOM    293  O   GLU A 188     -30.020  -1.865   4.437  1.00 81.67           O
ATOM    294  CB  GLU A 188     -31.665   0.622   2.713  1.00 81.46           C
ATOM    295  CG  GLU A 188     -32.646   1.757   3.051  1.00 82.79           C
ATOM    296  CD  GLU A 188     -33.560   2.047   1.861  1.00 84.83           C
ATOM    297  OE1 GLU A 188     -34.215   1.096   1.384  1.00 83.75           O
ATOM    298  OE2 GLU A 188     -33.613   3.220   1.440  1.00 85.25           O1-
ATOM    299  H   GLU A 188     -29.697   2.139   2.896  1.00  0.00           H
ATOM    300  HA  GLU A 188     -30.958   0.439   4.757  1.00  0.00           H
ATOM    301 2HB  GLU A 188     -31.224   0.805   1.739  1.00  0.00           H
ATOM    302  HB3 GLU A 188     -32.240  -0.291   2.572  1.00  0.00           H
ATOM    303 2HG  GLU A 188     -33.242   1.492   3.923  1.00  0.00           H
ATOM    304  HG3 GLU A 188     -32.112   2.665   3.327  1.00  0.00           H
ATOM    305  N   GLN A 189     -29.273  -1.212   2.409  1.00 81.82           N
ATOM    306  CA  GLN A 189     -28.647  -2.471   2.025  1.00 81.97           C
ATOM    307  C   GLN A 189     -27.437  -2.809   2.910  1.00 81.94           C
ATOM    308  O   GLN A 189     -27.231  -3.981   3.215  1.00 82.09           O
ATOM    309  CB  GLN A 189     -28.216  -2.370   0.549  1.00 82.03           C
ATOM    310  CG  GLN A 189     -29.405  -2.280  -0.431  1.00 83.99           C
ATOM    311  CD  GLN A 189     -30.217  -3.568  -0.515  1.00 86.56           C
ATOM    312  OE1 GLN A 189     -29.653  -4.653  -0.599  1.00 86.81           O
ATOM    313  NE2 GLN A 189     -31.538  -3.469  -0.522  1.00 86.92           N
ATOM    314  H   GLN A 189     -29.235  -0.445   1.742  1.00  0.00           H
ATOM    315  HA  GLN A 189     -29.372  -3.278   2.149  1.00  0.00           H
ATOM    316 2HB  GLN A 189     -27.569  -1.502   0.411  1.00  0.00           H
ATOM    317  HB3 GLN A 189     -27.603  -3.233   0.285  1.00  0.00           H
ATOM    318 2HG  GLN A 189     -30.066  -1.453  -0.175  1.00  0.00           H
ATOM    319  HG3 GLN A 189     -29.028  -2.065  -1.430  1.00  0.00           H
ATOM    320 1HE2 GLN A 189     -31.971  -2.561  -0.485  1.00  0.00           H
ATOM    321 2HE2 GLN A 189     -32.088  -4.309  -0.682  1.00  0.00           H
ATOM    322  N   ALA A 190     -26.669  -1.804   3.363  1.00 81.79           N
ATOM    323  CA  ALA A 190     -25.532  -1.999   4.263  1.00 81.51           C
ATOM    324  C   ALA A 190     -25.972  -2.424   5.671  1.00 81.30           C
ATOM    325  O   ALA A 190     -25.356  -3.311   6.257  1.00 81.20           O
ATOM    326  CB  ALA A 190     -24.714  -0.703   4.367  1.00 81.41           C
ATOM    327  H   ALA A 190     -26.862  -0.865   3.037  1.00  0.00           H
ATOM    328  HA  ALA A 190     -24.895  -2.784   3.864  1.00  0.00           H
ATOM    329 1HB  ALA A 190     -23.866  -0.827   5.041  1.00  0.00           H
ATOM    330 2HB  ALA A 190     -24.305  -0.426   3.397  1.00  0.00           H
ATOM    331 3HB  ALA A 190     -25.311   0.133   4.732  1.00  0.00           H
ATOM    332  N   THR A 191     -27.022  -1.802   6.221  1.00 81.35           N
ATOM    333  CA  THR A 191     -27.536  -2.122   7.554  1.00 81.42           C
ATOM    334  C   THR A 191     -28.377  -3.413   7.553  1.00 81.33           C
ATOM    335  O   THR A 191     -28.291  -4.193   8.500  1.00 81.30           O
ATOM    336  CB  THR A 191     -28.371  -0.927   8.088  1.00 81.23           C
ATOM    337  OG1 THR A 191     -29.406  -0.542   7.196  1.00 82.15           O
ATOM    338  CG2 THR A 191     -27.515   0.306   8.415  1.00 81.52           C
ATOM    339  H   THR A 191     -27.487  -1.077   5.687  1.00  0.00           H
ATOM    340  HA  THR A 191     -26.700  -2.291   8.232  1.00  0.00           H
ATOM    341  HB  THR A 191     -28.856  -1.241   9.015  1.00  0.00           H
ATOM    342  HG1 THR A 191     -29.003  -0.075   6.461  1.00  0.00           H
ATOM    343 1HG2 THR A 191     -28.130   1.121   8.797  1.00  0.00           H
ATOM    344 2HG2 THR A 191     -26.775   0.075   9.181  1.00  0.00           H
ATOM    345 3HG2 THR A 191     -26.974   0.678   7.545  1.00  0.00           H
ATOM    346  N   GLY A 192     -29.193  -3.632   6.516  1.00 81.55           N
ATOM    347  CA  GLY A 192     -30.103  -4.765   6.408  1.00 81.66           C
ATOM    348  C   GLY A 192     -31.535  -4.314   6.705  1.00 81.86           C
ATOM    349  O   GLY A 192     -32.268  -5.017   7.398  1.00 81.74           O
ATOM    350  H   GLY A 192     -29.243  -2.926   5.786  1.00  0.00           H
ATOM    351 2HA  GLY A 192     -30.063  -5.151   5.389  1.00  0.00           H
ATOM    352  HA3 GLY A 192     -29.826  -5.588   7.069  1.00  0.00           H
ATOM    353  N   SER A 193     -31.917  -3.121   6.242  1.00 82.20           N
ATOM    354  CA  SER A 193     -33.194  -2.469   6.503  1.00 82.70           C
ATOM    355  C   SER A 193     -33.748  -1.875   5.201  1.00 82.92           C
ATOM    356  O   SER A 193     -33.071  -1.911   4.174  1.00 82.43           O
ATOM    357  CB  SER A 193     -33.024  -1.482   7.681  1.00 82.83           C
ATOM    358  OG  SER A 193     -32.215  -0.361   7.358  1.00 82.94           O
ATOM    359  H   SER A 193     -31.305  -2.626   5.598  1.00  0.00           H
ATOM    360  HA  SER A 193     -33.920  -3.225   6.808  1.00  0.00           H
ATOM    361 2HB  SER A 193     -34.003  -1.111   7.985  1.00  0.00           H
ATOM    362  HB3 SER A 193     -32.608  -1.991   8.552  1.00  0.00           H
ATOM    363  HG  SER A 193     -31.294  -0.626   7.305  1.00  0.00           H
ATOM    364  N   LYS A 194     -34.975  -1.343   5.224  1.00 83.55           N
ATOM    365  CA  LYS A 194     -35.588  -0.581   4.142  1.00 83.98           C
ATOM    366  C   LYS A 194     -36.346   0.596   4.765  1.00 83.93           C
ATOM    367  O   LYS A 194     -37.060   0.411   5.752  1.00 83.68           O
ATOM    368  CB  LYS A 194     -36.428  -1.474   3.197  1.00 84.21           C
ATOM    369  CG  LYS A 194     -35.559  -2.360   2.282  1.00 85.23           C
ATOM    370  CD  LYS A 194     -36.338  -3.254   1.309  1.00 87.37           C
ATOM    371  CE  LYS A 194     -35.380  -4.069   0.422  1.00 89.22           C
ATOM    372  NZ  LYS A 194     -36.088  -5.033  -0.431  1.00 91.07           N1+
ATOM    373  H   LYS A 194     -35.479  -1.308   6.099  1.00  0.00           H
ATOM    374  HA  LYS A 194     -34.788  -0.146   3.546  1.00  0.00           H
ATOM    375 2HB  LYS A 194     -37.116  -2.088   3.780  1.00  0.00           H
ATOM    376  HB3 LYS A 194     -37.052  -0.835   2.570  1.00  0.00           H
ATOM    377 2HG  LYS A 194     -34.867  -1.727   1.724  1.00  0.00           H
ATOM    378  HG3 LYS A 194     -34.942  -3.014   2.896  1.00  0.00           H
ATOM    379 2HD  LYS A 194     -36.978  -3.931   1.877  1.00  0.00           H
ATOM    380  HD3 LYS A 194     -37.000  -2.647   0.692  1.00  0.00           H
ATOM    381 2HE  LYS A 194     -34.794  -3.408  -0.217  1.00  0.00           H
ATOM    382  HE3 LYS A 194     -34.671  -4.624   1.037  1.00  0.00           H
ATOM    383 1HZ  LYS A 194     -35.395  -5.542  -0.965  1.00  0.00           H
ATOM    384 2HZ  LYS A 194     -36.618  -5.677   0.136  1.00  0.00           H
ATOM    385 3HZ  LYS A 194     -36.702  -4.549  -1.072  1.00  0.00           H
ATOM    386  N   ASP A 195     -36.156   1.802   4.221  1.00 84.29           N
ATOM    387  CA  ASP A 195     -36.759   3.052   4.688  1.00 85.08           C
ATOM    388  C   ASP A 195     -38.177   3.200   4.084  1.00 85.19           C
ATOM    389  O   ASP A 195     -38.512   2.550   3.094  1.00 85.43           O
ATOM    390  CB  ASP A 195     -35.795   4.221   4.302  1.00 85.42           C
ATOM    391  CG  ASP A 195     -36.425   5.583   3.996  1.00 87.00           C
ATOM    392  OD1 ASP A 195     -36.835   6.243   4.970  1.00 87.04           O
ATOM    393  OD2 ASP A 195     -36.551   5.930   2.801  1.00 89.30           O1-
ATOM    394  H   ASP A 195     -35.598   1.851   3.382  1.00  0.00           H
ATOM    395  HA  ASP A 195     -36.863   3.030   5.774  1.00  0.00           H
ATOM    396 2HB  ASP A 195     -35.066   4.359   5.101  1.00  0.00           H
ATOM    397  HB3 ASP A 195     -35.204   3.952   3.429  1.00  0.00           H
ATOM    398  N   SER A 196     -39.011   4.060   4.681  1.00 85.19           N
ATOM    399  CA  SER A 196     -40.315   4.488   4.174  1.00 85.35           C
ATOM    400  C   SER A 196     -40.690   5.911   4.642  1.00 85.54           C
ATOM    401  O   SER A 196     -41.871   6.244   4.733  1.00 85.36           O
ATOM    402  CB  SER A 196     -41.382   3.395   4.421  1.00 85.39           C
ATOM    403  OG  SER A 196     -41.253   2.356   3.464  1.00 85.82           O
ATOM    404  H   SER A 196     -38.656   4.561   5.483  1.00  0.00           H
ATOM    405  HA  SER A 196     -40.221   4.613   3.093  1.00  0.00           H
ATOM    406 2HB  SER A 196     -41.294   2.990   5.430  1.00  0.00           H
ATOM    407  HB3 SER A 196     -42.393   3.796   4.332  1.00  0.00           H
ATOM    408  HG  SER A 196     -40.317   2.203   3.331  1.00  0.00           H
ATOM    409  N   LYS A 197     -39.701   6.759   4.962  1.00 85.84           N
ATOM    410  CA  LYS A 197     -39.909   8.148   5.385  1.00 86.07           C
ATOM    411  C   LYS A 197     -40.038   9.062   4.142  1.00 86.13           C
ATOM    412  O   LYS A 197     -39.466   8.724   3.102  1.00 86.06           O
ATOM    413  CB  LYS A 197     -38.664   8.619   6.172  1.00 86.11           C
ATOM    414  CG  LYS A 197     -38.398   7.817   7.459  1.00 86.18           C
ATOM    415  CD  LYS A 197     -37.113   8.273   8.171  1.00 86.32           C
ATOM    416  CE  LYS A 197     -36.757   7.422   9.400  1.00 86.19           C
ATOM    417  NZ  LYS A 197     -37.717   7.620  10.498  1.00 86.39           N1+
ATOM    418  H   LYS A 197     -38.741   6.490   4.771  1.00  0.00           H
ATOM    419  HA  LYS A 197     -40.792   8.202   6.022  1.00  0.00           H
ATOM    420 2HB  LYS A 197     -37.783   8.583   5.529  1.00  0.00           H
ATOM    421  HB3 LYS A 197     -38.781   9.671   6.440  1.00  0.00           H
ATOM    422 2HG  LYS A 197     -39.253   7.913   8.128  1.00  0.00           H
ATOM    423  HG3 LYS A 197     -38.310   6.756   7.224  1.00  0.00           H
ATOM    424 2HD  LYS A 197     -36.283   8.212   7.464  1.00  0.00           H
ATOM    425  HD3 LYS A 197     -37.190   9.323   8.455  1.00  0.00           H
ATOM    426 2HE  LYS A 197     -36.719   6.364   9.138  1.00  0.00           H
ATOM    427  HE3 LYS A 197     -35.765   7.693   9.763  1.00  0.00           H
ATOM    428 1HZ  LYS A 197     -37.446   7.054  11.289  1.00  0.00           H
ATOM    429 2HZ  LYS A 197     -37.725   8.591  10.770  1.00  0.00           H
ATOM    430 3HZ  LYS A 197     -38.639   7.349  10.193  1.00  0.00           H
ATOM    431  N   PRO A 198     -40.741  10.220   4.231  1.00 86.24           N
ATOM    432  CA  PRO A 198     -40.821  11.242   3.170  1.00 86.58           C
ATOM    433  C   PRO A 198     -39.466  11.627   2.546  1.00 87.02           C
ATOM    434  O   PRO A 198     -38.498  11.899   3.257  1.00 87.20           O
ATOM    435  CB  PRO A 198     -41.475  12.463   3.834  1.00 86.21           C
ATOM    436  CG  PRO A 198     -42.304  11.884   4.967  1.00 85.97           C
ATOM    437  CD  PRO A 198     -41.566  10.610   5.379  1.00 86.13           C
ATOM    438  HA  PRO A 198     -41.484  10.845   2.399  1.00  0.00           H
ATOM    439 2HB  PRO A 198     -40.719  13.130   4.254  1.00  0.00           H
ATOM    440  HB3 PRO A 198     -42.073  13.048   3.135  1.00  0.00           H
ATOM    441 2HG  PRO A 198     -42.440  12.582   5.795  1.00  0.00           H
ATOM    442  HG3 PRO A 198     -43.295  11.624   4.591  1.00  0.00           H
ATOM    443 2HD  PRO A 198     -40.923  10.807   6.238  1.00  0.00           H
ATOM    444  HD3 PRO A 198     -42.280   9.832   5.656  1.00  0.00           H
ATOM    445  N   LEU A 199     -39.411  11.646   1.212  1.00 87.43           N
ATOM    446  CA  LEU A 199     -38.228  11.929   0.411  1.00 87.73           C
ATOM    447  C   LEU A 199     -38.371  13.394  -0.038  1.00 87.90           C
ATOM    448  O   LEU A 199     -38.982  13.696  -1.066  1.00 88.08           O
ATOM    449  CB  LEU A 199     -38.265  10.939  -0.778  1.00 87.92           C
ATOM    450  CG  LEU A 199     -36.908  10.614  -1.419  1.00 88.03           C
ATOM    451  CD1 LEU A 199     -36.070   9.705  -0.517  1.00 87.97           C
ATOM    452  CD2 LEU A 199     -37.111   9.959  -2.788  1.00 88.85           C
ATOM    453  H   LEU A 199     -40.259  11.460   0.703  1.00  0.00           H
ATOM    454  HA  LEU A 199     -37.317  11.799   0.993  1.00  0.00           H
ATOM    455 2HB  LEU A 199     -38.682   9.993  -0.434  1.00  0.00           H
ATOM    456  HB3 LEU A 199     -38.949  11.294  -1.548  1.00  0.00           H
ATOM    457  HG  LEU A 199     -36.353  11.535  -1.573  1.00  0.00           H
ATOM    458 1HD1 LEU A 199     -35.129   9.437  -0.996  1.00  0.00           H
ATOM    459 2HD1 LEU A 199     -35.828  10.203   0.417  1.00  0.00           H
ATOM    460 3HD1 LEU A 199     -36.596   8.785  -0.266  1.00  0.00           H
ATOM    461 1HD2 LEU A 199     -36.158   9.717  -3.258  1.00  0.00           H
ATOM    462 2HD2 LEU A 199     -37.684   9.039  -2.692  1.00  0.00           H
ATOM    463 3HD2 LEU A 199     -37.662  10.609  -3.467  1.00  0.00           H
ATOM    464  N   GLY A 200     -37.886  14.324   0.789  1.00 88.03           N
ATOM    465  CA  GLY A 200     -38.333  15.717   0.771  1.00 88.03           C
ATOM    466  C   GLY A 200     -37.400  16.658   0.009  1.00 88.06           C
ATOM    467  O   GLY A 200     -37.816  17.755  -0.355  1.00 87.98           O
ATOM    468  H   GLY A 200     -37.392  14.001   1.610  1.00  0.00           H
ATOM    469 2HA  GLY A 200     -39.341  15.807   0.362  1.00  0.00           H
ATOM    470  HA3 GLY A 200     -38.394  16.068   1.801  1.00  0.00           H
ATOM    471  N   GLU A 201     -36.173  16.220  -0.293  1.00 88.02           N
ATOM    472  CA  GLU A 201     -35.256  16.921  -1.193  1.00 88.10           C
ATOM    473  C   GLU A 201     -35.417  16.408  -2.641  1.00 87.43           C
ATOM    474  O   GLU A 201     -34.844  16.989  -3.559  1.00 87.50           O
ATOM    475  CB  GLU A 201     -33.802  16.650  -0.736  1.00 88.23           C
ATOM    476  CG  GLU A 201     -33.489  17.049   0.723  1.00 88.95           C
ATOM    477  CD  GLU A 201     -33.618  18.552   0.965  1.00 89.04           C
ATOM    478  OE1 GLU A 201     -32.908  19.312   0.271  1.00 89.55           O
ATOM    479  OE2 GLU A 201     -34.436  18.928   1.830  1.00 89.64           O1-
ATOM    480  H   GLU A 201     -35.889  15.305   0.032  1.00  0.00           H
ATOM    481  HA  GLU A 201     -35.450  17.994  -1.190  1.00  0.00           H
ATOM    482 2HB  GLU A 201     -33.547  15.600  -0.879  1.00  0.00           H
ATOM    483  HB3 GLU A 201     -33.124  17.199  -1.385  1.00  0.00           H
ATOM    484 2HG  GLU A 201     -34.126  16.504   1.420  1.00  0.00           H
ATOM    485  HG3 GLU A 201     -32.466  16.759   0.964  1.00  0.00           H
ATOM    486  N   ALA A 202     -36.174  15.321  -2.841  1.00 86.94           N
ATOM    487  CA  ALA A 202     -36.404  14.675  -4.126  1.00 86.49           C
ATOM    488  C   ALA A 202     -37.806  14.986  -4.664  1.00 86.15           C
ATOM    489  O   ALA A 202     -37.944  15.408  -5.809  1.00 86.00           O
ATOM    490  CB  ALA A 202     -36.322  13.156  -3.909  1.00 86.68           C
ATOM    491  H   ALA A 202     -36.596  14.912  -2.022  1.00  0.00           H
ATOM    492  HA  ALA A 202     -35.664  14.992  -4.862  1.00  0.00           H
ATOM    493 1HB  ALA A 202     -36.447  12.612  -4.845  1.00  0.00           H
ATOM    494 2HB  ALA A 202     -35.364  12.862  -3.480  1.00  0.00           H
ATOM    495 3HB  ALA A 202     -37.101  12.816  -3.230  1.00  0.00           H
ATOM    496  N   GLY A 203     -38.844  14.714  -3.864  1.00 86.03           N
ATOM    497  CA  GLY A 203     -40.243  14.756  -4.268  1.00 85.74           C
ATOM    498  C   GLY A 203     -40.807  13.332  -4.323  1.00 85.44           C
ATOM    499  O   GLY A 203     -40.232  12.399  -3.757  1.00 85.29           O
ATOM    500  H   GLY A 203     -38.665  14.299  -2.956  1.00  0.00           H
ATOM    501 2HA  GLY A 203     -40.802  15.327  -3.527  1.00  0.00           H
ATOM    502  HA3 GLY A 203     -40.381  15.254  -5.230  1.00  0.00           H
ATOM    503  N   ALA A 204     -41.933  13.148  -5.022  1.00 85.17           N
ATOM    504  CA  ALA A 204     -42.586  11.849  -5.204  1.00 84.72           C
ATOM    505  C   ALA A 204     -41.882  10.986  -6.268  1.00 84.31           C
ATOM    506  O   ALA A 204     -41.945   9.757  -6.204  1.00 84.17           O
ATOM    507  CB  ALA A 204     -44.030  12.092  -5.671  1.00 84.75           C
ATOM    508  H   ALA A 204     -42.367  13.952  -5.449  1.00  0.00           H
ATOM    509  HA  ALA A 204     -42.597  11.304  -4.260  1.00  0.00           H
ATOM    510 1HB  ALA A 204     -44.561  11.149  -5.806  1.00  0.00           H
ATOM    511 2HB  ALA A 204     -44.587  12.673  -4.936  1.00  0.00           H
ATOM    512 3HB  ALA A 204     -44.066  12.628  -6.620  1.00  0.00           H
ATOM    513  N   ALA A 205     -41.180  11.631  -7.212  1.00 83.81           N
ATOM    514  CA  ALA A 205     -40.501  11.045  -8.373  1.00 83.27           C
ATOM    515  C   ALA A 205     -39.434   9.999  -8.015  1.00 82.77           C
ATOM    516  O   ALA A 205     -39.191   9.065  -8.777  1.00 82.55           O
ATOM    517  CB  ALA A 205     -39.859  12.181  -9.179  1.00 83.25           C
ATOM    518  H   ALA A 205     -41.171  12.637  -7.146  1.00  0.00           H
ATOM    519  HA  ALA A 205     -41.251  10.547  -8.987  1.00  0.00           H
ATOM    520 1HB  ALA A 205     -39.310  11.789 -10.037  1.00  0.00           H
ATOM    521 2HB  ALA A 205     -40.612  12.866  -9.569  1.00  0.00           H
ATOM    522 3HB  ALA A 205     -39.152  12.757  -8.580  1.00  0.00           H
ATOM    523  N   GLY A 206     -38.861  10.111  -6.813  1.00 82.48           N
ATOM    524  CA  GLY A 206     -37.824   9.217  -6.325  1.00 82.21           C
ATOM    525  C   GLY A 206     -38.371   8.186  -5.340  1.00 81.89           C
ATOM    526  O   GLY A 206     -37.703   7.193  -5.072  1.00 82.04           O
ATOM    527  H   GLY A 206     -39.125  10.902  -6.246  1.00  0.00           H
ATOM    528 2HA  GLY A 206     -37.302   8.715  -7.141  1.00  0.00           H
ATOM    529  HA3 GLY A 206     -37.082   9.818  -5.801  1.00  0.00           H
ATOM    530  N   ARG A 207     -39.593   8.375  -4.821  1.00 81.32           N
ATOM    531  CA  ARG A 207     -40.228   7.450  -3.877  1.00 80.85           C
ATOM    532  C   ARG A 207     -40.745   6.222  -4.632  1.00 80.70           C
ATOM    533  O   ARG A 207     -40.548   5.093  -4.188  1.00 80.52           O
ATOM    534  CB  ARG A 207     -41.418   8.141  -3.178  1.00 80.95           C
ATOM    535  CG  ARG A 207     -40.971   9.327  -2.314  1.00 80.97           C
ATOM    536  CD  ARG A 207     -42.121  10.076  -1.628  1.00 80.94           C
ATOM    537  NE  ARG A 207     -41.723  11.456  -1.309  1.00 81.00           N
ATOM    538  CZ  ARG A 207     -42.322  12.281  -0.437  1.00 81.28           C
ATOM    539  NH1 ARG A 207     -43.386  11.890   0.272  1.00 80.88           N
ATOM    540  NH2 ARG A 207     -41.837  13.513  -0.270  1.00 82.15           N1+
ATOM    541  H   ARG A 207     -40.138   9.150  -5.177  1.00  0.00           H
ATOM    542  HA  ARG A 207     -39.503   7.125  -3.128  1.00  0.00           H
ATOM    543 2HB  ARG A 207     -42.151   8.473  -3.913  1.00  0.00           H
ATOM    544  HB3 ARG A 207     -41.935   7.419  -2.543  1.00  0.00           H
ATOM    545 2HG  ARG A 207     -40.290   8.951  -1.552  1.00  0.00           H
ATOM    546  HG3 ARG A 207     -40.391  10.017  -2.925  1.00  0.00           H
ATOM    547 2HD  ARG A 207     -42.996  10.123  -2.276  1.00  0.00           H
ATOM    548  HD3 ARG A 207     -42.422   9.546  -0.724  1.00  0.00           H
ATOM    549  HE  ARG A 207     -40.987  11.829  -1.903  1.00  0.00           H
ATOM    550 1HH1 ARG A 207     -43.775  10.968   0.146  1.00  0.00           H
ATOM    551 2HH1 ARG A 207     -43.844  12.516   0.918  1.00  0.00           H
ATOM    552 1HH2 ARG A 207     -40.993  13.805  -0.751  1.00  0.00           H
ATOM    553 2HH2 ARG A 207     -42.281  14.168   0.357  1.00  0.00           H
ATOM    554  N   ARG A 208     -41.330   6.443  -5.818  1.00 80.60           N
ATOM    555  CA  ARG A 208     -41.764   5.381  -6.723  1.00 80.33           C
ATOM    556  C   ARG A 208     -40.550   4.604  -7.267  1.00 80.65           C
ATOM    557  O   ARG A 208     -40.600   3.380  -7.396  1.00 80.72           O
ATOM    558  CB  ARG A 208     -42.551   5.992  -7.898  1.00 80.27           C
ATOM    559  CG  ARG A 208     -43.766   6.846  -7.486  1.00 79.68           C
ATOM    560  CD  ARG A 208     -44.700   7.176  -8.661  1.00 79.51           C
ATOM    561  NE  ARG A 208     -44.007   7.915  -9.732  1.00 78.02           N
ATOM    562  CZ  ARG A 208     -43.955   7.589 -11.034  1.00 78.12           C
ATOM    563  NH1 ARG A 208     -44.548   6.489 -11.510  1.00 77.95           N
ATOM    564  NH2 ARG A 208     -43.294   8.376 -11.884  1.00 77.91           N1+
ATOM    565  H   ARG A 208     -41.428   7.405  -6.118  1.00  0.00           H
ATOM    566  HA  ARG A 208     -42.403   4.686  -6.175  1.00  0.00           H
ATOM    567 2HB  ARG A 208     -41.885   6.601  -8.512  1.00  0.00           H
ATOM    568  HB3 ARG A 208     -42.896   5.175  -8.534  1.00  0.00           H
ATOM    569 2HG  ARG A 208     -44.342   6.310  -6.730  1.00  0.00           H
ATOM    570  HG3 ARG A 208     -43.438   7.770  -7.011  1.00  0.00           H
ATOM    571 2HD  ARG A 208     -45.143   6.257  -9.041  1.00  0.00           H
ATOM    572  HD3 ARG A 208     -45.531   7.789  -8.309  1.00  0.00           H
ATOM    573  HE  ARG A 208     -43.554   8.773  -9.442  1.00  0.00           H
ATOM    574 1HH1 ARG A 208     -45.060   5.878 -10.892  1.00  0.00           H
ATOM    575 2HH1 ARG A 208     -44.499   6.251 -12.489  1.00  0.00           H
ATOM    576 1HH2 ARG A 208     -42.857   9.254 -11.583  1.00  0.00           H
ATOM    577 2HH2 ARG A 208     -43.193   8.121 -12.856  1.00  0.00           H
ATOM    578  N   ALA A 209     -39.441   5.315  -7.528  1.00 80.81           N
ATOM    579  CA  ALA A 209     -38.168   4.742  -7.946  1.00 80.55           C
ATOM    580  C   ALA A 209     -37.545   3.909  -6.816  1.00 80.56           C
ATOM    581  O   ALA A 209     -37.186   2.761  -7.061  1.00 80.52           O
ATOM    582  CB  ALA A 209     -37.213   5.861  -8.370  1.00 80.50           C
ATOM    583  H   ALA A 209     -39.480   6.313  -7.388  1.00  0.00           H
ATOM    584  HA  ALA A 209     -38.347   4.091  -8.805  1.00  0.00           H
ATOM    585 1HB  ALA A 209     -36.320   5.433  -8.825  1.00  0.00           H
ATOM    586 2HB  ALA A 209     -37.676   6.515  -9.109  1.00  0.00           H
ATOM    587 3HB  ALA A 209     -36.887   6.472  -7.529  1.00  0.00           H
ATOM    588  N   LEU A 210     -37.497   4.426  -5.575  1.00 80.54           N
ATOM    589  CA  LEU A 210     -37.036   3.710  -4.380  1.00 80.35           C
ATOM    590  C   LEU A 210     -37.789   2.396  -4.144  1.00 80.11           C
ATOM    591  O   LEU A 210     -37.155   1.361  -3.958  1.00 79.65           O
ATOM    592  CB  LEU A 210     -37.119   4.588  -3.109  1.00 80.49           C
ATOM    593  CG  LEU A 210     -35.842   5.382  -2.783  1.00 80.87           C
ATOM    594  CD1 LEU A 210     -36.129   6.431  -1.704  1.00 80.68           C
ATOM    595  CD2 LEU A 210     -34.686   4.474  -2.325  1.00 80.95           C
ATOM    596  H   LEU A 210     -37.752   5.403  -5.451  1.00  0.00           H
ATOM    597  HA  LEU A 210     -35.997   3.443  -4.563  1.00  0.00           H
ATOM    598 2HB  LEU A 210     -37.971   5.261  -3.197  1.00  0.00           H
ATOM    599  HB3 LEU A 210     -37.343   3.971  -2.238  1.00  0.00           H
ATOM    600  HG  LEU A 210     -35.540   5.917  -3.683  1.00  0.00           H
ATOM    601 1HD1 LEU A 210     -35.250   7.045  -1.508  1.00  0.00           H
ATOM    602 2HD1 LEU A 210     -36.933   7.092  -2.017  1.00  0.00           H
ATOM    603 3HD1 LEU A 210     -36.430   5.973  -0.763  1.00  0.00           H
ATOM    604 1HD2 LEU A 210     -33.815   5.061  -2.037  1.00  0.00           H
ATOM    605 2HD2 LEU A 210     -34.964   3.871  -1.462  1.00  0.00           H
ATOM    606 3HD2 LEU A 210     -34.363   3.791  -3.107  1.00  0.00           H
ATOM    607  N   GLU A 211     -39.127   2.412  -4.194  1.00 80.09           N
ATOM    608  CA  GLU A 211     -39.960   1.222  -4.006  1.00 80.39           C
ATOM    609  C   GLU A 211     -39.778   0.181  -5.129  1.00 79.67           C
ATOM    610  O   GLU A 211     -39.975  -1.009  -4.889  1.00 79.53           O
ATOM    611  CB  GLU A 211     -41.439   1.650  -3.903  1.00 80.35           C
ATOM    612  CG  GLU A 211     -41.782   2.407  -2.602  1.00 81.91           C
ATOM    613  CD  GLU A 211     -41.630   1.535  -1.357  1.00 82.12           C
ATOM    614  OE1 GLU A 211     -42.570   0.760  -1.083  1.00 84.78           O
ATOM    615  OE2 GLU A 211     -40.563   1.635  -0.716  1.00 82.13           O1-
ATOM    616  H   GLU A 211     -39.596   3.306  -4.317  1.00  0.00           H
ATOM    617  HA  GLU A 211     -39.655   0.723  -3.087  1.00  0.00           H
ATOM    618 2HB  GLU A 211     -41.705   2.267  -4.763  1.00  0.00           H
ATOM    619  HB3 GLU A 211     -42.081   0.768  -3.967  1.00  0.00           H
ATOM    620 2HG  GLU A 211     -41.156   3.292  -2.488  1.00  0.00           H
ATOM    621  HG3 GLU A 211     -42.810   2.768  -2.647  1.00  0.00           H
ATOM    622  N   THR A 212     -39.348   0.606  -6.322  1.00 79.01           N
ATOM    623  CA  THR A 212     -39.017  -0.289  -7.426  1.00 78.69           C
ATOM    624  C   THR A 212     -37.554  -0.784  -7.272  1.00 78.62           C
ATOM    625  O   THR A 212     -37.281  -1.965  -7.490  1.00 78.55           O
ATOM    626  CB  THR A 212     -39.210   0.495  -8.749  1.00 78.80           C
ATOM    627  OG1 THR A 212     -40.522   1.028  -8.814  1.00 79.49           O
ATOM    628  CG2 THR A 212     -39.076  -0.370 -10.008  1.00 77.88           C
ATOM    629  H   THR A 212     -39.191   1.596  -6.446  1.00  0.00           H
ATOM    630  HA  THR A 212     -39.683  -1.155  -7.423  1.00  0.00           H
ATOM    631  HB  THR A 212     -38.510   1.329  -8.805  1.00  0.00           H
ATOM    632  HG1 THR A 212     -40.590   1.770  -8.210  1.00  0.00           H
ATOM    633 1HG2 THR A 212     -39.286   0.234 -10.889  1.00  0.00           H
ATOM    634 2HG2 THR A 212     -38.076  -0.789 -10.120  1.00  0.00           H
ATOM    635 3HG2 THR A 212     -39.785  -1.198 -10.002  1.00  0.00           H
ATOM    636  N   LEU A 213     -36.621   0.091  -6.855  1.00 78.22           N
ATOM    637  CA  LEU A 213     -35.203  -0.179  -6.583  1.00 77.52           C
ATOM    638  C   LEU A 213     -35.034  -1.207  -5.451  1.00 77.46           C
ATOM    639  O   LEU A 213     -34.265  -2.158  -5.598  1.00 77.82           O
ATOM    640  CB  LEU A 213     -34.488   1.156  -6.267  1.00 77.40           C
ATOM    641  CG  LEU A 213     -32.973   1.090  -5.965  1.00 77.50           C
ATOM    642  CD1 LEU A 213     -32.135   0.565  -7.141  1.00 76.87           C
ATOM    643  CD2 LEU A 213     -32.465   2.471  -5.524  1.00 77.38           C
ATOM    644  H   LEU A 213     -36.914   1.061  -6.746  1.00  0.00           H
ATOM    645  HA  LEU A 213     -34.764  -0.598  -7.486  1.00  0.00           H
ATOM    646 2HB  LEU A 213     -34.646   1.851  -7.093  1.00  0.00           H
ATOM    647  HB3 LEU A 213     -34.978   1.607  -5.407  1.00  0.00           H
ATOM    648  HG  LEU A 213     -32.817   0.413  -5.127  1.00  0.00           H
ATOM    649 1HD1 LEU A 213     -31.094   0.440  -6.846  1.00  0.00           H
ATOM    650 2HD1 LEU A 213     -32.479  -0.408  -7.490  1.00  0.00           H
ATOM    651 3HD1 LEU A 213     -32.156   1.259  -7.980  1.00  0.00           H
ATOM    652 1HD2 LEU A 213     -31.426   2.426  -5.203  1.00  0.00           H
ATOM    653 2HD2 LEU A 213     -32.536   3.203  -6.330  1.00  0.00           H
ATOM    654 3HD2 LEU A 213     -33.036   2.851  -4.679  1.00  0.00           H
ATOM    655  N   ARG A 214     -35.855  -1.095  -4.394  1.00 76.99           N
ATOM    656  CA  ARG A 214     -36.072  -2.035  -3.281  1.00 76.70           C
ATOM    657  C   ARG A 214     -36.701  -3.384  -3.716  1.00 76.52           C
ATOM    658  O   ARG A 214     -37.338  -4.069  -2.917  1.00 76.42           O
ATOM    659  CB  ARG A 214     -36.966  -1.340  -2.223  1.00 76.94           C
ATOM    660  CG  ARG A 214     -36.272  -0.201  -1.452  1.00 77.20           C
ATOM    661  CD  ARG A 214     -37.274   0.684  -0.689  1.00 77.77           C
ATOM    662  NE  ARG A 214     -36.586   1.794  -0.022  1.00 79.14           N
ATOM    663  CZ  ARG A 214     -37.113   2.970   0.353  1.00 80.18           C
ATOM    664  NH1 ARG A 214     -38.401   3.271   0.155  1.00 81.08           N
ATOM    665  NH2 ARG A 214     -36.312   3.857   0.944  1.00 80.79           N1+
ATOM    666  H   ARG A 214     -36.444  -0.264  -4.391  1.00  0.00           H
ATOM    667  HA  ARG A 214     -35.111  -2.276  -2.831  1.00  0.00           H
ATOM    668 2HB  ARG A 214     -37.862  -0.965  -2.720  1.00  0.00           H
ATOM    669  HB3 ARG A 214     -37.330  -2.058  -1.489  1.00  0.00           H
ATOM    670 2HG  ARG A 214     -35.548  -0.625  -0.755  1.00  0.00           H
ATOM    671  HG3 ARG A 214     -35.690   0.422  -2.132  1.00  0.00           H
ATOM    672 2HD  ARG A 214     -38.005   1.093  -1.384  1.00  0.00           H
ATOM    673  HD3 ARG A 214     -37.823   0.107   0.054  1.00  0.00           H
ATOM    674  HE  ARG A 214     -35.635   1.590   0.280  1.00  0.00           H
ATOM    675 1HH1 ARG A 214     -39.054   2.584  -0.215  1.00  0.00           H
ATOM    676 2HH1 ARG A 214     -38.773   4.152   0.475  1.00  0.00           H
ATOM    677 1HH2 ARG A 214     -35.321   3.652   1.064  1.00  0.00           H
ATOM    678 2HH2 ARG A 214     -36.653   4.712   1.382  1.00  0.00           H
ATOM    679  N   ARG A 215     -36.511  -3.770  -4.976  1.00 76.89           N
ATOM    680  CA  ARG A 215     -36.910  -5.011  -5.603  1.00 77.02           C
ATOM    681  C   ARG A 215     -35.873  -5.347  -6.680  1.00 77.54           C
ATOM    682  O   ARG A 215     -35.195  -6.369  -6.588  1.00 77.90           O
ATOM    683  CB  ARG A 215     -38.376  -4.925  -6.086  1.00 77.09           C
ATOM    684  CG  ARG A 215     -38.894  -6.165  -6.842  1.00 77.10           C
ATOM    685  CD  ARG A 215     -40.278  -5.937  -7.467  1.00 76.19           C
ATOM    686  NE  ARG A 215     -40.180  -5.045  -8.636  1.00 73.84           N
ATOM    687  CZ  ARG A 215     -40.444  -5.345  -9.918  1.00 73.02           C
ATOM    688  NH1 ARG A 215     -40.864  -6.559 -10.289  1.00 73.72           N
ATOM    689  NH2 ARG A 215     -40.276  -4.409 -10.853  1.00 72.10           N1+
ATOM    690  H   ARG A 215     -35.888  -3.175  -5.509  1.00  0.00           H
ATOM    691  HA  ARG A 215     -36.847  -5.805  -4.856  1.00  0.00           H
ATOM    692 2HB  ARG A 215     -39.024  -4.737  -5.229  1.00  0.00           H
ATOM    693  HB3 ARG A 215     -38.483  -4.052  -6.728  1.00  0.00           H
ATOM    694 2HG  ARG A 215     -38.203  -6.454  -7.634  1.00  0.00           H
ATOM    695  HG3 ARG A 215     -38.937  -7.014  -6.158  1.00  0.00           H
ATOM    696 2HD  ARG A 215     -40.711  -6.895  -7.752  1.00  0.00           H
ATOM    697  HD3 ARG A 215     -40.961  -5.499  -6.738  1.00  0.00           H
ATOM    698  HE  ARG A 215     -39.879  -4.105  -8.419  1.00  0.00           H
ATOM    699 1HH1 ARG A 215     -40.991  -7.294  -9.611  1.00  0.00           H
ATOM    700 2HH1 ARG A 215     -41.120  -6.747 -11.262  1.00  0.00           H
ATOM    701 1HH2 ARG A 215     -40.007  -3.461 -10.641  1.00  0.00           H
ATOM    702 2HH2 ARG A 215     -40.389  -4.670 -11.840  1.00  0.00           H
ATOM    703  N   VAL A 216     -35.738  -4.485  -7.701  1.00 77.84           N
ATOM    704  CA  VAL A 216     -34.916  -4.779  -8.880  1.00 78.28           C
ATOM    705  C   VAL A 216     -33.405  -4.693  -8.583  1.00 78.37           C
ATOM    706  O   VAL A 216     -32.636  -5.460  -9.156  1.00 78.57           O
ATOM    707  CB  VAL A 216     -35.320  -3.875 -10.077  1.00 78.17           C
ATOM    708  CG1 VAL A 216     -36.818  -4.028 -10.403  1.00 78.15           C
ATOM    709  CG2 VAL A 216     -34.941  -2.387  -9.953  1.00 78.48           C
ATOM    710  H   VAL A 216     -36.304  -3.641  -7.714  1.00  0.00           H
ATOM    711  HA  VAL A 216     -35.114  -5.813  -9.172  1.00  0.00           H
ATOM    712  HB  VAL A 216     -34.775  -4.253 -10.945  1.00  0.00           H
ATOM    713 1HG1 VAL A 216     -37.063  -3.534 -11.340  1.00  0.00           H
ATOM    714 2HG1 VAL A 216     -37.096  -5.077 -10.512  1.00  0.00           H
ATOM    715 3HG1 VAL A 216     -37.452  -3.595  -9.631  1.00  0.00           H
ATOM    716 1HG2 VAL A 216     -35.250  -1.833 -10.839  1.00  0.00           H
ATOM    717 2HG2 VAL A 216     -35.422  -1.920  -9.103  1.00  0.00           H
ATOM    718 3HG2 VAL A 216     -33.866  -2.240  -9.853  1.00  0.00           H
ATOM    719  N   GLY A 217     -32.974  -3.863  -7.623  1.00 78.30           N
ATOM    720  CA  GLY A 217     -31.559  -3.713  -7.286  1.00 77.88           C
ATOM    721  C   GLY A 217     -31.117  -4.830  -6.342  1.00 77.65           C
ATOM    722  O   GLY A 217     -30.015  -5.354  -6.471  1.00 78.00           O
ATOM    723  H   GLY A 217     -33.641  -3.300  -7.106  1.00  0.00           H
ATOM    724 2HA  GLY A 217     -30.933  -3.720  -8.179  1.00  0.00           H
ATOM    725  HA3 GLY A 217     -31.402  -2.754  -6.792  1.00  0.00           H
ATOM    726  N   ASP A 218     -32.028  -5.293  -5.475  1.00 77.35           N
ATOM    727  CA  ASP A 218     -31.868  -6.462  -4.605  1.00 77.15           C
ATOM    728  C   ASP A 218     -31.746  -7.761  -5.429  1.00 77.21           C
ATOM    729  O   ASP A 218     -31.120  -8.724  -4.989  1.00 77.36           O
ATOM    730  CB  ASP A 218     -33.063  -6.583  -3.623  1.00 76.91           C
ATOM    731  CG  ASP A 218     -33.292  -5.382  -2.699  1.00 77.00           C
ATOM    732  OD1 ASP A 218     -33.436  -4.250  -3.210  1.00 77.76           O
ATOM    733  OD2 ASP A 218     -33.351  -5.602  -1.471  1.00 76.15           O1-
ATOM    734  H   ASP A 218     -32.911  -4.805  -5.426  1.00  0.00           H
ATOM    735  HA  ASP A 218     -30.947  -6.339  -4.030  1.00  0.00           H
ATOM    736 2HB  ASP A 218     -33.987  -6.752  -4.178  1.00  0.00           H
ATOM    737  HB3 ASP A 218     -32.925  -7.469  -3.001  1.00  0.00           H
ATOM    738  N   GLY A 219     -32.269  -7.757  -6.662  1.00 77.10           N
ATOM    739  CA  GLY A 219     -32.254  -8.889  -7.575  1.00 77.28           C
ATOM    740  C   GLY A 219     -31.043  -8.827  -8.506  1.00 77.60           C
ATOM    741  O   GLY A 219     -30.407  -9.860  -8.722  1.00 77.72           O
ATOM    742  H   GLY A 219     -32.776  -6.928  -6.940  1.00  0.00           H
ATOM    743 2HA  GLY A 219     -32.265  -9.837  -7.033  1.00  0.00           H
ATOM    744  HA3 GLY A 219     -33.161  -8.862  -8.180  1.00  0.00           H
ATOM    745  N   VAL A 220     -30.662  -7.640  -9.006  1.00 77.56           N
ATOM    746  CA  VAL A 220     -29.408  -7.414  -9.735  1.00 77.34           C
ATOM    747  C   VAL A 220     -28.190  -7.719  -8.834  1.00 77.42           C
ATOM    748  O   VAL A 220     -27.303  -8.454  -9.268  1.00 77.66           O
ATOM    749  CB  VAL A 220     -29.398  -5.991 -10.364  1.00 77.41           C
ATOM    750  CG1 VAL A 220     -28.027  -5.554 -10.920  1.00 77.17           C
ATOM    751  CG2 VAL A 220     -30.431  -5.900 -11.505  1.00 77.21           C
ATOM    752  H   VAL A 220     -31.251  -6.829  -8.841  1.00  0.00           H
ATOM    753  HA  VAL A 220     -29.367  -8.135 -10.553  1.00  0.00           H
ATOM    754  HB  VAL A 220     -29.675  -5.274  -9.589  1.00  0.00           H
ATOM    755 1HG1 VAL A 220     -28.083  -4.572 -11.389  1.00  0.00           H
ATOM    756 2HG1 VAL A 220     -27.264  -5.489 -10.145  1.00  0.00           H
ATOM    757 3HG1 VAL A 220     -27.670  -6.258 -11.671  1.00  0.00           H
ATOM    758 1HG2 VAL A 220     -30.524  -4.882 -11.880  1.00  0.00           H
ATOM    759 2HG2 VAL A 220     -30.142  -6.531 -12.346  1.00  0.00           H
ATOM    760 3HG2 VAL A 220     -31.423  -6.222 -11.196  1.00  0.00           H
ATOM    761  N   GLN A 221     -28.199  -7.278  -7.562  1.00 77.28           N
ATOM    762  CA  GLN A 221     -27.206  -7.643  -6.544  1.00 77.28           C
ATOM    763  C   GLN A 221     -27.029  -9.160  -6.409  1.00 77.28           C
ATOM    764  O   GLN A 221     -25.910  -9.653  -6.500  1.00 77.06           O
ATOM    765  CB  GLN A 221     -27.564  -7.064  -5.162  1.00 77.18           C
ATOM    766  CG  GLN A 221     -27.182  -5.594  -4.945  1.00 76.87           C
ATOM    767  CD  GLN A 221     -27.445  -5.226  -3.492  1.00 77.24           C
ATOM    768  OE1 GLN A 221     -26.669  -5.582  -2.609  1.00 75.99           O
ATOM    769  NE2 GLN A 221     -28.555  -4.557  -3.219  1.00 77.60           N
ATOM    770  H   GLN A 221     -28.942  -6.641  -7.280  1.00  0.00           H
ATOM    771  HA  GLN A 221     -26.243  -7.244  -6.861  1.00  0.00           H
ATOM    772 2HB  GLN A 221     -28.628  -7.205  -4.963  1.00  0.00           H
ATOM    773  HB3 GLN A 221     -27.051  -7.646  -4.392  1.00  0.00           H
ATOM    774 2HG  GLN A 221     -26.120  -5.458  -5.142  1.00  0.00           H
ATOM    775  HG3 GLN A 221     -27.719  -4.929  -5.618  1.00  0.00           H
ATOM    776 1HE2 GLN A 221     -29.196  -4.259  -3.943  1.00  0.00           H
ATOM    777 2HE2 GLN A 221     -28.828  -4.472  -2.242  1.00  0.00           H
ATOM    778  N   ARG A 222     -28.131  -9.898  -6.221  1.00 77.91           N
ATOM    779  CA  ARG A 222     -28.111 -11.343  -6.002  1.00 78.41           C
ATOM    780  C   ARG A 222     -27.670 -12.127  -7.255  1.00 77.86           C
ATOM    781  O   ARG A 222     -27.107 -13.211  -7.122  1.00 78.07           O
ATOM    782  CB  ARG A 222     -29.515 -11.786  -5.526  1.00 78.67           C
ATOM    783  CG  ARG A 222     -29.666 -13.279  -5.163  1.00 80.86           C
ATOM    784  CD  ARG A 222     -28.642 -13.765  -4.124  1.00 84.50           C
ATOM    785  NE  ARG A 222     -28.990 -15.088  -3.589  1.00 87.63           N
ATOM    786  CZ  ARG A 222     -28.178 -15.875  -2.865  1.00 88.21           C
ATOM    787  NH1 ARG A 222     -26.926 -15.505  -2.569  1.00 88.16           N
ATOM    788  NH2 ARG A 222     -28.631 -17.053  -2.430  1.00 87.03           N1+
ATOM    789  H   ARG A 222     -29.020  -9.417  -6.163  1.00  0.00           H
ATOM    790  HA  ARG A 222     -27.381 -11.542  -5.215  1.00  0.00           H
ATOM    791 2HB  ARG A 222     -29.788 -11.195  -4.650  1.00  0.00           H
ATOM    792  HB3 ARG A 222     -30.254 -11.536  -6.289  1.00  0.00           H
ATOM    793 2HG  ARG A 222     -30.676 -13.443  -4.786  1.00  0.00           H
ATOM    794  HG3 ARG A 222     -29.585 -13.892  -6.063  1.00  0.00           H
ATOM    795 2HD  ARG A 222     -27.655 -13.827  -4.581  1.00  0.00           H
ATOM    796  HD3 ARG A 222     -28.573 -13.065  -3.290  1.00  0.00           H
ATOM    797  HE  ARG A 222     -29.936 -15.397  -3.767  1.00  0.00           H
ATOM    798 1HH1 ARG A 222     -26.542 -14.622  -2.895  1.00  0.00           H
ATOM    799 2HH1 ARG A 222     -26.316 -16.102  -2.029  1.00  0.00           H
ATOM    800 1HH2 ARG A 222     -29.570 -17.359  -2.639  1.00  0.00           H
ATOM    801 2HH2 ARG A 222     -28.044 -17.666  -1.883  1.00  0.00           H
ATOM    802  N   ASN A 223     -27.893 -11.581  -8.457  1.00 76.91           N
ATOM    803  CA  ASN A 223     -27.445 -12.176  -9.719  1.00 76.69           C
ATOM    804  C   ASN A 223     -25.967 -11.869  -9.987  1.00 75.93           C
ATOM    805  O   ASN A 223     -25.238 -12.742 -10.451  1.00 75.89           O
ATOM    806  CB  ASN A 223     -28.273 -11.616 -10.900  1.00 77.18           C
ATOM    807  CG  ASN A 223     -29.576 -12.384 -11.109  1.00 77.69           C
ATOM    808  OD1 ASN A 223     -29.601 -13.387 -11.814  1.00 78.38           O
ATOM    809  ND2 ASN A 223     -30.671 -11.933 -10.514  1.00 79.23           N
ATOM    810  H   ASN A 223     -28.356 -10.681  -8.483  1.00  0.00           H
ATOM    811  HA  ASN A 223     -27.551 -13.264  -9.680  1.00  0.00           H
ATOM    812 2HB  ASN A 223     -28.469 -10.550 -10.780  1.00  0.00           H
ATOM    813  HB3 ASN A 223     -27.715 -11.709 -11.834  1.00  0.00           H
ATOM    814 1HD2 ASN A 223     -30.615 -11.128  -9.886  1.00  0.00           H
ATOM    815 2HD2 ASN A 223     -31.546 -12.418 -10.639  1.00  0.00           H
ATOM    816  N   HIS A 224     -25.515 -10.639  -9.712  1.00 75.51           N
ATOM    817  CA  HIS A 224     -24.152 -10.196 -10.010  1.00 75.17           C
ATOM    818  C   HIS A 224     -23.164 -10.502  -8.866  1.00 75.08           C
ATOM    819  O   HIS A 224     -21.960 -10.408  -9.088  1.00 74.88           O
ATOM    820  CB  HIS A 224     -24.152  -8.674 -10.258  1.00 75.05           C
ATOM    821  CG  HIS A 224     -24.809  -8.194 -11.536  1.00 74.95           C
ATOM    822  ND1 HIS A 224     -24.676  -6.874 -11.985  1.00 75.78           N
ATOM    823  CD2 HIS A 224     -25.591  -8.883 -12.441  1.00 73.57           C
ATOM    824  CE1 HIS A 224     -25.369  -6.809 -13.114  1.00 75.80           C
ATOM    825  NE2 HIS A 224     -25.925  -7.977 -13.432  1.00 72.42           N
ATOM    826  H   HIS A 224     -26.170  -9.933  -9.379  1.00  0.00           H
ATOM    827  HA  HIS A 224     -23.775 -10.693 -10.906  1.00  0.00           H
ATOM    828 2HB  HIS A 224     -24.604  -8.151  -9.416  1.00  0.00           H
ATOM    829  HB3 HIS A 224     -23.120  -8.331 -10.310  1.00  0.00           H
ATOM    830  HD2 HIS A 224     -25.925  -9.911 -12.461  1.00  0.00           H
ATOM    831  HE1 HIS A 224     -25.476  -5.907 -13.702  1.00  0.00           H
ATOM    832  HE2 HIS A 224     -26.502  -8.150 -14.245  1.00 -1.00           H
ATOM    833  N   GLU A 225     -23.644 -10.890  -7.674  1.00 74.93           N
ATOM    834  CA  GLU A 225     -22.939 -11.199  -6.421  1.00 74.94           C
ATOM    835  C   GLU A 225     -21.513 -11.770  -6.549  1.00 75.35           C
ATOM    836  O   GLU A 225     -20.542 -11.175  -6.081  1.00 75.41           O
ATOM    837  CB  GLU A 225     -23.896 -11.977  -5.478  1.00 74.89           C
ATOM    838  CG  GLU A 225     -23.264 -12.745  -4.294  1.00 74.48           C
ATOM    839  CD  GLU A 225     -24.292 -13.439  -3.396  1.00 74.43           C
ATOM    840  OE1 GLU A 225     -25.474 -13.033  -3.405  1.00 74.23           O
ATOM    841  OE2 GLU A 225     -23.880 -14.390  -2.699  1.00 74.09           O1-
ATOM    842  H   GLU A 225     -24.652 -10.828  -7.583  1.00  0.00           H
ATOM    843  HA  GLU A 225     -22.790 -10.226  -5.950  1.00  0.00           H
ATOM    844 2HB  GLU A 225     -24.629 -11.274  -5.082  1.00  0.00           H
ATOM    845  HB3 GLU A 225     -24.466 -12.695  -6.070  1.00  0.00           H
ATOM    846 2HG  GLU A 225     -22.577 -13.510  -4.658  1.00  0.00           H
ATOM    847  HG3 GLU A 225     -22.678 -12.066  -3.675  1.00  0.00           H
ATOM    848  N   THR A 226     -21.377 -12.913  -7.226  1.00 75.24           N
ATOM    849  CA  THR A 226     -20.124 -13.642  -7.394  1.00 75.44           C
ATOM    850  C   THR A 226     -19.165 -12.963  -8.397  1.00 75.73           C
ATOM    851  O   THR A 226     -17.958 -13.191  -8.339  1.00 75.61           O
ATOM    852  CB  THR A 226     -20.503 -15.071  -7.859  1.00 75.11           C
ATOM    853  OG1 THR A 226     -21.386 -15.034  -8.971  1.00 76.06           O
ATOM    854  CG2 THR A 226     -21.191 -15.888  -6.755  1.00 74.32           C
ATOM    855  H   THR A 226     -22.193 -13.350  -7.635  1.00  0.00           H
ATOM    856  HA  THR A 226     -19.607 -13.700  -6.434  1.00  0.00           H
ATOM    857  HB  THR A 226     -19.597 -15.603  -8.158  1.00  0.00           H
ATOM    858  HG1 THR A 226     -20.912 -14.710  -9.727  1.00  0.00           H
ATOM    859 1HG2 THR A 226     -21.404 -16.902  -7.094  1.00  0.00           H
ATOM    860 2HG2 THR A 226     -20.556 -15.965  -5.872  1.00  0.00           H
ATOM    861 3HG2 THR A 226     -22.135 -15.440  -6.443  1.00  0.00           H
ATOM    862  N   ALA A 227     -19.684 -12.112  -9.292  1.00 76.01           N
ATOM    863  CA  ALA A 227     -18.908 -11.334 -10.252  1.00 76.13           C
ATOM    864  C   ALA A 227     -18.503  -9.991  -9.618  1.00 76.53           C
ATOM    865  O   ALA A 227     -17.359  -9.559  -9.758  1.00 76.42           O
ATOM    866  CB  ALA A 227     -19.793 -11.073 -11.478  1.00 75.74           C
ATOM    867  H   ALA A 227     -20.668 -11.879  -9.200  1.00  0.00           H
ATOM    868  HA  ALA A 227     -18.014 -11.883 -10.557  1.00  0.00           H
ATOM    869 1HB  ALA A 227     -19.200 -10.667 -12.292  1.00  0.00           H
ATOM    870 2HB  ALA A 227     -20.241 -11.995 -11.848  1.00  0.00           H
ATOM    871 3HB  ALA A 227     -20.599 -10.368 -11.276  1.00  0.00           H
ATOM    872  N   PHE A 228     -19.395  -9.386  -8.818  1.00 77.14           N
ATOM    873  CA  PHE A 228     -19.124  -8.244  -7.941  1.00 77.88           C
ATOM    874  C   PHE A 228     -18.009  -8.565  -6.932  1.00 78.36           C
ATOM    875  O   PHE A 228     -17.129  -7.738  -6.705  1.00 78.45           O
ATOM    876  CB  PHE A 228     -20.403  -7.827  -7.187  1.00 77.80           C
ATOM    877  CG  PHE A 228     -21.486  -7.060  -7.930  1.00 77.67           C
ATOM    878  CD1 PHE A 228     -21.305  -6.554  -9.237  1.00 75.83           C
ATOM    879  CD2 PHE A 228     -22.684  -6.778  -7.240  1.00 78.00           C
ATOM    880  CE1 PHE A 228     -22.309  -5.767  -9.831  1.00 75.42           C
ATOM    881  CE2 PHE A 228     -23.682  -5.985  -7.835  1.00 78.42           C
ATOM    882  CZ  PHE A 228     -23.494  -5.477  -9.132  1.00 77.48           C
ATOM    883  H   PHE A 228     -20.338  -9.771  -8.799  1.00  0.00           H
ATOM    884  HA  PHE A 228     -18.761  -7.412  -8.545  1.00  0.00           H
ATOM    885 2HB  PHE A 228     -20.860  -8.694  -6.712  1.00  0.00           H
ATOM    886  HB3 PHE A 228     -20.115  -7.172  -6.366  1.00  0.00           H
ATOM    887  HD1 PHE A 228     -20.407  -6.747  -9.807  1.00  0.00           H
ATOM    888  HD2 PHE A 228     -22.834  -7.154  -6.238  1.00  0.00           H
ATOM    889  HE1 PHE A 228     -22.179  -5.399 -10.836  1.00  0.00           H
ATOM    890  HE2 PHE A 228     -24.586  -5.766  -7.290  1.00  0.00           H
ATOM    891  HZ  PHE A 228     -24.261  -4.882  -9.608  1.00  0.00           H
ATOM    892  N   GLN A 229     -17.976  -9.799  -6.410  1.00 78.99           N
ATOM    893  CA  GLN A 229     -16.908 -10.340  -5.566  1.00 79.20           C
ATOM    894  C   GLN A 229     -15.549 -10.484  -6.304  1.00 79.47           C
ATOM    895  O   GLN A 229     -14.524 -10.703  -5.659  1.00 79.23           O
ATOM    896  CB  GLN A 229     -17.398 -11.691  -4.982  1.00 78.90           C
ATOM    897  CG  GLN A 229     -16.478 -12.370  -3.946  1.00 79.56           C
ATOM    898  CD  GLN A 229     -16.168 -11.466  -2.756  1.00 78.54           C
ATOM    899  OE1 GLN A 229     -16.981 -11.312  -1.852  1.00 78.59           O
ATOM    900  NE2 GLN A 229     -14.994 -10.850  -2.757  1.00 78.38           N
ATOM    901  H   GLN A 229     -18.785 -10.390  -6.572  1.00  0.00           H
ATOM    902  HA  GLN A 229     -16.759  -9.626  -4.755  1.00  0.00           H
ATOM    903 2HB  GLN A 229     -18.371 -11.543  -4.513  1.00  0.00           H
ATOM    904  HB3 GLN A 229     -17.567 -12.393  -5.797  1.00  0.00           H
ATOM    905 2HG  GLN A 229     -16.967 -13.268  -3.567  1.00  0.00           H
ATOM    906  HG3 GLN A 229     -15.555 -12.716  -4.410  1.00  0.00           H
ATOM    907 1HE2 GLN A 229     -14.410 -10.918  -3.585  1.00  0.00           H
ATOM    908 2HE2 GLN A 229     -14.745 -10.242  -1.992  1.00  0.00           H
ATOM    909  N   GLY A 230     -15.513 -10.289  -7.628  1.00 80.34           N
ATOM    910  CA  GLY A 230     -14.306 -10.247  -8.446  1.00 81.71           C
ATOM    911  C   GLY A 230     -13.950  -8.794  -8.766  1.00 82.80           C
ATOM    912  O   GLY A 230     -12.787  -8.412  -8.646  1.00 82.82           O
ATOM    913  H   GLY A 230     -16.388 -10.101  -8.102  1.00  0.00           H
ATOM    914 2HA  GLY A 230     -13.463 -10.744  -7.964  1.00  0.00           H
ATOM    915  HA3 GLY A 230     -14.494 -10.775  -9.382  1.00  0.00           H
ATOM    916  N   MET A 231     -14.952  -7.947  -9.052  1.00 83.85           N
ATOM    917  CA  MET A 231     -14.813  -6.494  -9.197  1.00 85.27           C
ATOM    918  C   MET A 231     -14.246  -5.841  -7.921  1.00 84.67           C
ATOM    919  O   MET A 231     -13.352  -5.000  -8.003  1.00 85.02           O
ATOM    920  CB  MET A 231     -16.180  -5.885  -9.567  1.00 85.29           C
ATOM    921  CG  MET A 231     -16.137  -4.386  -9.908  1.00 87.00           C
ATOM    922  SD  MET A 231     -15.276  -3.980 -11.456  1.00 88.83           S
ATOM    923  CE  MET A 231     -14.006  -2.854 -10.829  1.00 88.41           C
ATOM    924  H   MET A 231     -15.873  -8.347  -9.195  1.00  0.00           H
ATOM    925  HA  MET A 231     -14.109  -6.315 -10.010  1.00  0.00           H
ATOM    926 2HB  MET A 231     -16.611  -6.426 -10.409  1.00  0.00           H
ATOM    927  HB3 MET A 231     -16.875  -6.023  -8.739  1.00  0.00           H
ATOM    928 2HG  MET A 231     -17.163  -4.025  -9.980  1.00  0.00           H
ATOM    929  HG3 MET A 231     -15.700  -3.812  -9.092  1.00  0.00           H
ATOM    930 1HE  MET A 231     -13.366  -2.516 -11.646  1.00  0.00           H
ATOM    931 2HE  MET A 231     -14.461  -1.980 -10.362  1.00  0.00           H
ATOM    932 3HE  MET A 231     -13.382  -3.358 -10.093  1.00  0.00           H
ATOM    933  N   LEU A 232     -14.707  -6.286  -6.745  1.00 84.07           N
ATOM    934  CA  LEU A 232     -14.276  -5.829  -5.421  1.00 83.44           C
ATOM    935  C   LEU A 232     -12.826  -6.256  -5.091  1.00 83.29           C
ATOM    936  O   LEU A 232     -12.217  -5.708  -4.178  1.00 83.29           O
ATOM    937  CB  LEU A 232     -15.260  -6.427  -4.382  1.00 83.01           C
ATOM    938  CG  LEU A 232     -15.247  -5.775  -2.982  1.00 83.23           C
ATOM    939  CD1 LEU A 232     -15.915  -4.392  -3.002  1.00 83.74           C
ATOM    940  CD2 LEU A 232     -15.931  -6.680  -1.946  1.00 83.64           C
ATOM    941  H   LEU A 232     -15.481  -6.948  -6.774  1.00  0.00           H
ATOM    942  HA  LEU A 232     -14.320  -4.740  -5.406  1.00  0.00           H
ATOM    943 2HB  LEU A 232     -16.280  -6.352  -4.759  1.00  0.00           H
ATOM    944  HB3 LEU A 232     -15.063  -7.497  -4.291  1.00  0.00           H
ATOM    945  HG  LEU A 232     -14.218  -5.648  -2.648  1.00  0.00           H
ATOM    946 1HD1 LEU A 232     -15.871  -3.924  -2.021  1.00  0.00           H
ATOM    947 2HD1 LEU A 232     -15.421  -3.715  -3.699  1.00  0.00           H
ATOM    948 3HD1 LEU A 232     -16.964  -4.460  -3.289  1.00  0.00           H
ATOM    949 1HD2 LEU A 232     -15.817  -6.273  -0.941  1.00  0.00           H
ATOM    950 2HD2 LEU A 232     -16.998  -6.779  -2.136  1.00  0.00           H
ATOM    951 3HD2 LEU A 232     -15.496  -7.679  -1.937  1.00  0.00           H
ATOM    952  N   ARG A 233     -12.256  -7.217  -5.831  1.00 83.08           N
ATOM    953  CA  ARG A 233     -10.852  -7.616  -5.711  1.00 83.31           C
ATOM    954  C   ARG A 233      -9.979  -6.898  -6.757  1.00 83.71           C
ATOM    955  O   ARG A 233      -8.759  -6.886  -6.614  1.00 83.87           O
ATOM    956  CB  ARG A 233     -10.745  -9.138  -5.931  1.00 83.15           C
ATOM    957  CG  ARG A 233     -11.409  -9.946  -4.802  1.00 82.84           C
ATOM    958  CD  ARG A 233     -11.443 -11.452  -5.092  1.00 82.94           C
ATOM    959  NE  ARG A 233     -12.027 -12.195  -3.963  1.00 82.45           N
ATOM    960  CZ  ARG A 233     -12.781 -13.304  -4.034  1.00 81.06           C
ATOM    961  NH1 ARG A 233     -13.113 -13.852  -5.208  1.00 80.88           N
ATOM    962  NH2 ARG A 233     -13.207 -13.875  -2.904  1.00 80.91           N1+
ATOM    963  H   ARG A 233     -12.793  -7.608  -6.594  1.00  0.00           H
ATOM    964  HA  ARG A 233     -10.453  -7.370  -4.724  1.00  0.00           H
ATOM    965 2HB  ARG A 233     -11.184  -9.411  -6.891  1.00  0.00           H
ATOM    966  HB3 ARG A 233      -9.694  -9.429  -5.991  1.00  0.00           H
ATOM    967 2HG  ARG A 233     -10.879  -9.761  -3.867  1.00  0.00           H
ATOM    968  HG3 ARG A 233     -12.428  -9.593  -4.643  1.00  0.00           H
ATOM    969 2HD  ARG A 233     -12.019 -11.628  -6.000  1.00  0.00           H
ATOM    970  HD3 ARG A 233     -10.436 -11.832  -5.273  1.00  0.00           H
ATOM    971  HE  ARG A 233     -11.766 -11.853  -3.048  1.00  0.00           H
ATOM    972 1HH1 ARG A 233     -12.824 -13.417  -6.071  1.00  0.00           H
ATOM    973 2HH1 ARG A 233     -13.671 -14.692  -5.257  1.00  0.00           H
ATOM    974 1HH2 ARG A 233     -12.980 -13.476  -2.004  1.00  0.00           H
ATOM    975 2HH2 ARG A 233     -13.768 -14.714  -2.921  1.00  0.00           H
ATOM    976  N   LYS A 234     -10.580  -6.290  -7.791  1.00 83.93           N
ATOM    977  CA  LYS A 234      -9.886  -5.471  -8.782  1.00 84.36           C
ATOM    978  C   LYS A 234      -9.817  -4.028  -8.253  1.00 84.12           C
ATOM    979  O   LYS A 234      -8.736  -3.450  -8.172  1.00 84.15           O
ATOM    980  CB  LYS A 234     -10.685  -5.508 -10.109  1.00 84.32           C
ATOM    981  CG  LYS A 234      -9.980  -4.846 -11.312  1.00 85.28           C
ATOM    982  CD  LYS A 234      -8.838  -5.696 -11.894  1.00 85.44           C
ATOM    983  CE  LYS A 234      -8.201  -5.056 -13.137  1.00 86.25           C
ATOM    984  NZ  LYS A 234      -7.127  -5.903 -13.683  1.00 87.17           N1+
ATOM    985  H   LYS A 234     -11.589  -6.323  -7.830  1.00  0.00           H
ATOM    986  HA  LYS A 234      -8.875  -5.850  -8.942  1.00  0.00           H
ATOM    987 2HB  LYS A 234     -10.920  -6.543 -10.362  1.00  0.00           H
ATOM    988  HB3 LYS A 234     -11.652  -5.026  -9.972  1.00  0.00           H
ATOM    989 2HG  LYS A 234     -10.719  -4.674 -12.095  1.00  0.00           H
ATOM    990  HG3 LYS A 234      -9.610  -3.855 -11.043  1.00  0.00           H
ATOM    991 2HD  LYS A 234      -8.068  -5.851 -11.137  1.00  0.00           H
ATOM    992  HD3 LYS A 234      -9.220  -6.685 -12.154  1.00  0.00           H
ATOM    993 2HE  LYS A 234      -8.952  -4.902 -13.914  1.00  0.00           H
ATOM    994  HE3 LYS A 234      -7.785  -4.078 -12.892  1.00  0.00           H
ATOM    995 1HZ  LYS A 234      -6.408  -6.033 -12.985  1.00  0.00           H
ATOM    996 2HZ  LYS A 234      -7.504  -6.802 -13.947  1.00  0.00           H
ATOM    997 3HZ  LYS A 234      -6.726  -5.457 -14.495  1.00  0.00           H
ATOM    998  N   LEU A 235     -10.967  -3.463  -7.866  1.00 84.11           N
ATOM    999  CA  LEU A 235     -11.091  -2.185  -7.177  1.00 84.24           C
ATOM   1000  C   LEU A 235     -11.426  -2.536  -5.724  1.00 84.67           C
ATOM   1001  O   LEU A 235     -12.591  -2.549  -5.326  1.00 85.32           O
ATOM   1002  CB  LEU A 235     -12.221  -1.341  -7.828  1.00 84.12           C
ATOM   1003  CG  LEU A 235     -11.786  -0.402  -8.981  1.00 83.67           C
ATOM   1004  CD1 LEU A 235     -11.110   0.877  -8.460  1.00 82.32           C
ATOM   1005  CD2 LEU A 235     -10.923  -1.080 -10.058  1.00 82.78           C
ATOM   1006  H   LEU A 235     -11.810  -4.032  -7.895  1.00  0.00           H
ATOM   1007  HA  LEU A 235     -10.159  -1.617  -7.183  1.00  0.00           H
ATOM   1008 2HB  LEU A 235     -13.019  -2.004  -8.164  1.00  0.00           H
ATOM   1009  HB3 LEU A 235     -12.696  -0.712  -7.072  1.00  0.00           H
ATOM   1010  HG  LEU A 235     -12.704  -0.081  -9.474  1.00  0.00           H
ATOM   1011 1HD1 LEU A 235     -10.902   1.568  -9.277  1.00  0.00           H
ATOM   1012 2HD1 LEU A 235     -11.744   1.401  -7.745  1.00  0.00           H
ATOM   1013 3HD1 LEU A 235     -10.163   0.659  -7.964  1.00  0.00           H
ATOM   1014 1HD2 LEU A 235     -10.801  -0.433 -10.927  1.00  0.00           H
ATOM   1015 2HD2 LEU A 235      -9.925  -1.312  -9.684  1.00  0.00           H
ATOM   1016 3HD2 LEU A 235     -11.367  -2.012 -10.403  1.00  0.00           H
ATOM   1017  N   ASP A 236     -10.384  -2.841  -4.940  1.00 85.12           N
ATOM   1018  CA  ASP A 236     -10.454  -2.959  -3.485  1.00 85.76           C
ATOM   1019  C   ASP A 236     -10.598  -1.530  -2.933  1.00 85.72           C
ATOM   1020  O   ASP A 236      -9.797  -0.652  -3.258  1.00 85.88           O
ATOM   1021  CB  ASP A 236      -9.179  -3.670  -2.961  1.00 86.17           C
ATOM   1022  CG  ASP A 236      -8.950  -3.587  -1.447  1.00 86.66           C
ATOM   1023  OD1 ASP A 236      -9.946  -3.640  -0.695  1.00 87.57           O
ATOM   1024  OD2 ASP A 236      -7.773  -3.449  -1.054  1.00 87.16           O1-
ATOM   1025  H   ASP A 236      -9.467  -2.808  -5.358  1.00  0.00           H
ATOM   1026  HA  ASP A 236     -11.330  -3.543  -3.199  1.00  0.00           H
ATOM   1027 2HB  ASP A 236      -9.209  -4.723  -3.242  1.00  0.00           H
ATOM   1028  HB3 ASP A 236      -8.299  -3.246  -3.449  1.00  0.00           H
ATOM   1029  N   ILE A 237     -11.644  -1.298  -2.142  1.00 85.79           N
ATOM   1030  CA  ILE A 237     -12.203   0.013  -1.860  1.00 86.01           C
ATOM   1031  C   ILE A 237     -12.383   0.180  -0.350  1.00 85.72           C
ATOM   1032  O   ILE A 237     -13.092  -0.601   0.280  1.00 85.69           O
ATOM   1033  CB  ILE A 237     -13.456   0.241  -2.756  1.00 86.22           C
ATOM   1034  CG1 ILE A 237     -14.219   1.544  -2.434  1.00 86.30           C
ATOM   1035  CG2 ILE A 237     -14.422  -0.965  -2.784  1.00 86.63           C
ATOM   1036  CD1 ILE A 237     -14.981   2.092  -3.645  1.00 86.05           C
ATOM   1037  H   ILE A 237     -12.208  -2.091  -1.872  1.00  0.00           H
ATOM   1038  HA  ILE A 237     -11.476   0.766  -2.154  1.00  0.00           H
ATOM   1039  HB  ILE A 237     -13.066   0.343  -3.771  1.00  0.00           H
ATOM   1040 2HG1 ILE A 237     -14.909   1.379  -1.605  1.00  0.00           H
ATOM   1041 HG13 ILE A 237     -13.531   2.315  -2.094  1.00  0.00           H
ATOM   1042 1HG2 ILE A 237     -15.261  -0.790  -3.455  1.00  0.00           H
ATOM   1043 2HG2 ILE A 237     -13.939  -1.873  -3.144  1.00  0.00           H
ATOM   1044 3HG2 ILE A 237     -14.822  -1.179  -1.793  1.00  0.00           H
ATOM   1045 1HD1 ILE A 237     -15.523   2.996  -3.385  1.00  0.00           H
ATOM   1046 2HD1 ILE A 237     -14.305   2.334  -4.466  1.00  0.00           H
ATOM   1047 3HD1 ILE A 237     -15.710   1.376  -4.016  1.00  0.00           H
ATOM   1048  N   LYS A 238     -11.702   1.171   0.232  1.00 85.35           N
ATOM   1049  CA  LYS A 238     -11.717   1.504   1.654  1.00 85.17           C
ATOM   1050  C   LYS A 238     -11.976   3.002   1.880  1.00 85.14           C
ATOM   1051  O   LYS A 238     -12.469   3.369   2.942  1.00 85.48           O
ATOM   1052  CB  LYS A 238     -10.386   1.078   2.322  1.00 85.26           C
ATOM   1053  CG  LYS A 238     -10.029  -0.424   2.210  1.00 85.02           C
ATOM   1054  CD  LYS A 238      -8.665  -0.710   1.550  1.00 85.62           C
ATOM   1055  CE  LYS A 238      -8.575  -0.248   0.085  1.00 85.28           C
ATOM   1056  NZ  LYS A 238      -7.307  -0.643  -0.544  1.00 85.47           N1+
ATOM   1057  H   LYS A 238     -11.084   1.724  -0.358  1.00  0.00           H
ATOM   1058  HA  LYS A 238     -12.535   0.979   2.150  1.00  0.00           H
ATOM   1059 2HB  LYS A 238      -9.574   1.695   1.936  1.00  0.00           H
ATOM   1060  HB3 LYS A 238     -10.439   1.335   3.382  1.00  0.00           H
ATOM   1061 2HG  LYS A 238     -10.016  -0.850   3.214  1.00  0.00           H
ATOM   1062  HG3 LYS A 238     -10.807  -0.980   1.689  1.00  0.00           H
ATOM   1063 2HD  LYS A 238      -7.869  -0.244   2.132  1.00  0.00           H
ATOM   1064  HD3 LYS A 238      -8.482  -1.785   1.589  1.00  0.00           H
ATOM   1065 2HE  LYS A 238      -9.396  -0.664  -0.494  1.00  0.00           H
ATOM   1066  HE3 LYS A 238      -8.646   0.834   0.023  1.00  0.00           H
ATOM   1067 1HZ  LYS A 238      -7.273  -0.268  -1.481  1.00  0.00           H
ATOM   1068 2HZ  LYS A 238      -6.529  -0.291  -0.008  1.00  0.00           H
ATOM   1069 3HZ  LYS A 238      -7.265  -1.655  -0.592  1.00  0.00           H
ATOM   1070  N   ASN A 239     -11.629   3.868   0.917  1.00 84.89           N
ATOM   1071  CA  ASN A 239     -11.582   5.325   1.071  1.00 84.30           C
ATOM   1072  C   ASN A 239     -12.136   6.072  -0.151  1.00 84.05           C
ATOM   1073  O   ASN A 239     -12.445   5.476  -1.183  1.00 83.67           O
ATOM   1074  CB  ASN A 239     -10.180   5.807   1.528  1.00 84.37           C
ATOM   1075  CG  ASN A 239      -9.079   5.563   0.494  1.00 84.46           C
ATOM   1076  OD1 ASN A 239      -9.151   6.079  -0.615  1.00 83.57           O
ATOM   1077  ND2 ASN A 239      -8.077   4.755   0.817  1.00 85.83           N
ATOM   1078  H   ASN A 239     -11.248   3.514   0.048  1.00  0.00           H
ATOM   1079  HA  ASN A 239     -12.267   5.597   1.871  1.00  0.00           H
ATOM   1080 2HB  ASN A 239     -10.199   6.875   1.744  1.00  0.00           H
ATOM   1081  HB3 ASN A 239      -9.920   5.324   2.471  1.00  0.00           H
ATOM   1082 1HD2 ASN A 239      -8.025   4.324   1.726  1.00  0.00           H
ATOM   1083 2HD2 ASN A 239      -7.384   4.547   0.115  1.00  0.00           H
ATOM   1084  N   GLU A 240     -12.237   7.399  -0.022  1.00 83.80           N
ATOM   1085  CA  GLU A 240     -12.755   8.337  -1.014  1.00 83.57           C
ATOM   1086  C   GLU A 240     -11.917   8.403  -2.315  1.00 83.34           C
ATOM   1087  O   GLU A 240     -12.470   8.645  -3.389  1.00 83.28           O
ATOM   1088  CB  GLU A 240     -12.914   9.703  -0.304  1.00 83.57           C
ATOM   1089  CG  GLU A 240     -13.599  10.827  -1.115  1.00 83.43           C
ATOM   1090  CD  GLU A 240     -12.655  11.907  -1.644  1.00 84.14           C
ATOM   1091  OE1 GLU A 240     -11.489  11.586  -1.957  1.00 84.45           O
ATOM   1092  OE2 GLU A 240     -13.124  13.058  -1.764  1.00 84.31           O1-
ATOM   1093  H   GLU A 240     -11.937   7.799   0.853  1.00  0.00           H
ATOM   1094  HA  GLU A 240     -13.753   7.991  -1.282  1.00  0.00           H
ATOM   1095 2HB  GLU A 240     -13.516   9.547   0.592  1.00  0.00           H
ATOM   1096  HB3 GLU A 240     -11.943  10.039   0.067  1.00  0.00           H
ATOM   1097 2HG  GLU A 240     -14.164  10.413  -1.951  1.00  0.00           H
ATOM   1098  HG3 GLU A 240     -14.334  11.321  -0.477  1.00  0.00           H
ATOM   1099  N   ASP A 241     -10.608   8.114  -2.262  1.00 82.71           N
ATOM   1100  CA  ASP A 241      -9.738   8.059  -3.446  1.00 82.17           C
ATOM   1101  C   ASP A 241      -9.973   6.758  -4.232  1.00 81.65           C
ATOM   1102  O   ASP A 241      -9.896   6.753  -5.464  1.00 81.34           O
ATOM   1103  CB  ASP A 241      -8.243   8.137  -3.059  1.00 82.36           C
ATOM   1104  CG  ASP A 241      -7.889   9.390  -2.263  1.00 83.64           C
ATOM   1105  OD1 ASP A 241      -7.633  10.425  -2.913  1.00 84.19           O
ATOM   1106  OD2 ASP A 241      -7.875   9.302  -1.018  1.00 84.14           O1-
ATOM   1107  H   ASP A 241     -10.191   7.859  -1.375  1.00  0.00           H
ATOM   1108  HA  ASP A 241      -9.967   8.907  -4.093  1.00  0.00           H
ATOM   1109 2HB  ASP A 241      -7.937   7.260  -2.490  1.00  0.00           H
ATOM   1110  HB3 ASP A 241      -7.632   8.127  -3.963  1.00  0.00           H
ATOM   1111  N   ASP A 242     -10.335   5.667  -3.543  1.00 81.13           N
ATOM   1112  CA  ASP A 242     -10.746   4.403  -4.164  1.00 80.73           C
ATOM   1113  C   ASP A 242     -12.133   4.549  -4.809  1.00 80.51           C
ATOM   1114  O   ASP A 242     -12.351   4.038  -5.906  1.00 80.51           O
ATOM   1115  CB  ASP A 242     -10.831   3.248  -3.148  1.00 80.72           C
ATOM   1116  CG  ASP A 242      -9.594   3.016  -2.289  1.00 82.31           C
ATOM   1117  OD1 ASP A 242      -8.470   3.104  -2.822  1.00 84.50           O
ATOM   1118  OD2 ASP A 242      -9.810   2.716  -1.096  1.00 84.09           O1-
ATOM   1119  H   ASP A 242     -10.318   5.728  -2.531  1.00  0.00           H
ATOM   1120  HA  ASP A 242     -10.017   4.139  -4.933  1.00  0.00           H
ATOM   1121 2HB  ASP A 242     -11.673   3.407  -2.479  1.00  0.00           H
ATOM   1122  HB3 ASP A 242     -11.033   2.324  -3.691  1.00  0.00           H
ATOM   1123  N   VAL A 243     -13.048   5.296  -4.171  1.00 80.51           N
ATOM   1124  CA  VAL A 243     -14.338   5.722  -4.726  1.00 80.04           C
ATOM   1125  C   VAL A 243     -14.134   6.523  -6.031  1.00 79.89           C
ATOM   1126  O   VAL A 243     -14.740   6.203  -7.054  1.00 79.72           O
ATOM   1127  CB  VAL A 243     -15.134   6.513  -3.651  1.00 79.85           C
ATOM   1128  CG1 VAL A 243     -16.327   7.298  -4.210  1.00 79.91           C
ATOM   1129  CG2 VAL A 243     -15.608   5.629  -2.484  1.00 79.12           C
ATOM   1130  H   VAL A 243     -12.800   5.621  -3.242  1.00  0.00           H
ATOM   1131  HA  VAL A 243     -14.905   4.828  -4.991  1.00  0.00           H
ATOM   1132  HB  VAL A 243     -14.469   7.258  -3.232  1.00  0.00           H
ATOM   1133 1HG1 VAL A 243     -16.865   7.785  -3.404  1.00  0.00           H
ATOM   1134 2HG1 VAL A 243     -16.022   8.091  -4.893  1.00  0.00           H
ATOM   1135 3HG1 VAL A 243     -17.013   6.641  -4.742  1.00  0.00           H
ATOM   1136 1HG2 VAL A 243     -15.978   6.234  -1.656  1.00  0.00           H
ATOM   1137 2HG2 VAL A 243     -16.426   4.978  -2.791  1.00  0.00           H
ATOM   1138 3HG2 VAL A 243     -14.811   4.999  -2.092  1.00  0.00           H
ATOM   1139  N   LYS A 244     -13.235   7.520  -6.017  1.00 79.78           N
ATOM   1140  CA  LYS A 244     -12.841   8.299  -7.193  1.00 79.79           C
ATOM   1141  C   LYS A 244     -12.239   7.419  -8.302  1.00 79.73           C
ATOM   1142  O   LYS A 244     -12.554   7.612  -9.475  1.00 79.61           O
ATOM   1143  CB  LYS A 244     -11.846   9.401  -6.785  1.00 79.57           C
ATOM   1144  CG  LYS A 244     -12.522  10.616  -6.131  1.00 79.21           C
ATOM   1145  CD  LYS A 244     -11.504  11.559  -5.476  1.00 80.00           C
ATOM   1146  CE  LYS A 244     -12.132  12.879  -5.012  1.00 79.78           C
ATOM   1147  NZ  LYS A 244     -11.202  13.640  -4.163  1.00 79.53           N1+
ATOM   1148  H   LYS A 244     -12.822   7.771  -5.122  1.00  0.00           H
ATOM   1149  HA  LYS A 244     -13.737   8.767  -7.606  1.00  0.00           H
ATOM   1150 2HB  LYS A 244     -11.092   8.987  -6.119  1.00  0.00           H
ATOM   1151  HB3 LYS A 244     -11.300   9.754  -7.662  1.00  0.00           H
ATOM   1152 2HG  LYS A 244     -13.102  11.151  -6.884  1.00  0.00           H
ATOM   1153  HG3 LYS A 244     -13.235  10.286  -5.374  1.00  0.00           H
ATOM   1154 2HD  LYS A 244     -11.054  11.048  -4.623  1.00  0.00           H
ATOM   1155  HD3 LYS A 244     -10.690  11.775  -6.170  1.00  0.00           H
ATOM   1156 2HE  LYS A 244     -12.415  13.489  -5.870  1.00  0.00           H
ATOM   1157  HE3 LYS A 244     -13.043  12.689  -4.445  1.00  0.00           H
ATOM   1158 1HZ  LYS A 244     -11.631  14.510  -3.887  1.00  0.00           H
ATOM   1159 2HZ  LYS A 244     -11.011  13.093  -3.332  1.00  0.00           H
ATOM   1160 3HZ  LYS A 244     -10.343  13.820  -4.659  1.00  0.00           H
ATOM   1161  N   SER A 245     -11.438   6.413  -7.936  1.00 79.87           N
ATOM   1162  CA  SER A 245     -10.878   5.441  -8.872  1.00 79.79           C
ATOM   1163  C   SER A 245     -11.975   4.532  -9.465  1.00 79.72           C
ATOM   1164  O   SER A 245     -11.986   4.296 -10.674  1.00 79.66           O
ATOM   1165  CB  SER A 245      -9.805   4.599  -8.155  1.00 79.72           C
ATOM   1166  OG  SER A 245      -8.757   5.434  -7.685  1.00 80.79           O
ATOM   1167  H   SER A 245     -11.196   6.330  -6.956  1.00  0.00           H
ATOM   1168  HA  SER A 245     -10.415   5.981  -9.695  1.00  0.00           H
ATOM   1169 2HB  SER A 245     -10.220   4.024  -7.328  1.00  0.00           H
ATOM   1170  HB3 SER A 245      -9.380   3.875  -8.852  1.00  0.00           H
ATOM   1171  HG  SER A 245      -9.086   5.962  -6.958  1.00  0.00           H
ATOM   1172  N   LEU A 246     -12.938   4.085  -8.644  1.00 79.48           N
ATOM   1173  CA  LEU A 246     -14.075   3.266  -9.059  1.00 79.22           C
ATOM   1174  C   LEU A 246     -15.049   4.054  -9.954  1.00 79.72           C
ATOM   1175  O   LEU A 246     -15.610   3.473 -10.881  1.00 79.48           O
ATOM   1176  CB  LEU A 246     -14.807   2.712  -7.811  1.00 79.29           C
ATOM   1177  CG  LEU A 246     -15.998   1.763  -8.098  1.00 78.77           C
ATOM   1178  CD1 LEU A 246     -15.572   0.499  -8.861  1.00 77.43           C
ATOM   1179  CD2 LEU A 246     -16.727   1.383  -6.802  1.00 78.51           C
ATOM   1180  H   LEU A 246     -12.850   4.287  -7.650  1.00  0.00           H
ATOM   1181  HA  LEU A 246     -13.675   2.434  -9.640  1.00  0.00           H
ATOM   1182 2HB  LEU A 246     -14.087   2.187  -7.181  1.00  0.00           H
ATOM   1183  HB3 LEU A 246     -15.163   3.550  -7.210  1.00  0.00           H
ATOM   1184  HG  LEU A 246     -16.727   2.287  -8.715  1.00  0.00           H
ATOM   1185 1HD1 LEU A 246     -16.435  -0.127  -9.082  1.00  0.00           H
ATOM   1186 2HD1 LEU A 246     -15.110   0.731  -9.819  1.00  0.00           H
ATOM   1187 3HD1 LEU A 246     -14.869  -0.099  -8.281  1.00  0.00           H
ATOM   1188 1HD2 LEU A 246     -17.646   0.836  -7.012  1.00  0.00           H
ATOM   1189 2HD2 LEU A 246     -16.104   0.748  -6.172  1.00  0.00           H
ATOM   1190 3HD2 LEU A 246     -17.002   2.266  -6.224  1.00  0.00           H
ATOM   1191  N   SER A 247     -15.223   5.367  -9.736  1.00 80.68           N
ATOM   1192  CA  SER A 247     -16.097   6.247 -10.526  1.00 81.74           C
ATOM   1193  C   SER A 247     -15.749   6.298 -12.033  1.00 82.25           C
ATOM   1194  O   SER A 247     -16.605   6.595 -12.862  1.00 82.45           O
ATOM   1195  CB  SER A 247     -16.166   7.644  -9.869  1.00 81.61           C
ATOM   1196  OG  SER A 247     -15.046   8.475 -10.133  1.00 82.60           O
ATOM   1197  H   SER A 247     -14.813   5.751  -8.888  1.00  0.00           H
ATOM   1198  HA  SER A 247     -17.095   5.822 -10.459  1.00  0.00           H
ATOM   1199 2HB  SER A 247     -17.051   8.164 -10.241  1.00  0.00           H
ATOM   1200  HB3 SER A 247     -16.305   7.551  -8.791  1.00  0.00           H
ATOM   1201  HG  SER A 247     -14.235   8.042  -9.867  1.00  0.00           H
ATOM   1202  N   ARG A 248     -14.515   5.917 -12.394  1.00 82.77           N
ATOM   1203  CA  ARG A 248     -14.039   5.779 -13.768  1.00 83.60           C
ATOM   1204  C   ARG A 248     -14.609   4.499 -14.412  1.00 83.44           C
ATOM   1205  O   ARG A 248     -14.907   4.485 -15.603  1.00 83.61           O
ATOM   1206  CB  ARG A 248     -12.498   5.661 -13.745  1.00 83.56           C
ATOM   1207  CG  ARG A 248     -11.785   6.824 -13.024  1.00 84.74           C
ATOM   1208  CD  ARG A 248     -10.276   6.595 -12.866  1.00 85.30           C
ATOM   1209  NE  ARG A 248      -9.715   7.507 -11.857  1.00 89.52           N
ATOM   1210  CZ  ARG A 248      -8.709   7.247 -11.006  1.00 90.80           C
ATOM   1211  NH1 ARG A 248      -8.045   6.085 -11.038  1.00 91.04           N
ATOM   1212  NH2 ARG A 248      -8.368   8.167 -10.101  1.00 91.45           N1+
ATOM   1213  H   ARG A 248     -13.884   5.656 -11.648  1.00  0.00           H
ATOM   1214  HA  ARG A 248     -14.344   6.647 -14.356  1.00  0.00           H
ATOM   1215 2HB  ARG A 248     -12.214   4.721 -13.269  1.00  0.00           H
ATOM   1216  HB3 ARG A 248     -12.126   5.596 -14.769  1.00  0.00           H
ATOM   1217 2HG  ARG A 248     -11.964   7.752 -13.568  1.00  0.00           H
ATOM   1218  HG3 ARG A 248     -12.211   6.970 -12.032  1.00  0.00           H
ATOM   1219 2HD  ARG A 248     -10.107   5.568 -12.541  1.00  0.00           H
ATOM   1220  HD3 ARG A 248      -9.755   6.722 -13.816  1.00  0.00           H
ATOM   1221  HE  ARG A 248     -10.151   8.418 -11.817  1.00  0.00           H
ATOM   1222 1HH1 ARG A 248      -8.273   5.384 -11.726  1.00  0.00           H
ATOM   1223 2HH1 ARG A 248      -7.320   5.883 -10.365  1.00  0.00           H
ATOM   1224 1HH2 ARG A 248      -8.850   9.052 -10.052  1.00  0.00           H
ATOM   1225 2HH2 ARG A 248      -7.633   7.988  -9.432  1.00  0.00           H
ATOM   1226  N   VAL A 249     -14.794   3.437 -13.614  1.00 83.48           N
ATOM   1227  CA  VAL A 249     -15.340   2.146 -14.032  1.00 83.22           C
ATOM   1228  C   VAL A 249     -16.881   2.233 -14.091  1.00 83.09           C
ATOM   1229  O   VAL A 249     -17.511   1.514 -14.863  1.00 82.76           O
ATOM   1230  CB  VAL A 249     -14.911   1.038 -13.025  1.00 83.32           C
ATOM   1231  CG1 VAL A 249     -15.161  -0.374 -13.590  1.00 83.39           C
ATOM   1232  CG2 VAL A 249     -13.433   1.147 -12.589  1.00 83.11           C
ATOM   1233  H   VAL A 249     -14.628   3.552 -12.622  1.00  0.00           H
ATOM   1234  HA  VAL A 249     -14.960   1.904 -15.023  1.00  0.00           H
ATOM   1235  HB  VAL A 249     -15.518   1.137 -12.124  1.00  0.00           H
ATOM   1236 1HG1 VAL A 249     -14.894  -1.144 -12.870  1.00  0.00           H
ATOM   1237 2HG1 VAL A 249     -16.207  -0.535 -13.852  1.00  0.00           H
ATOM   1238 3HG1 VAL A 249     -14.571  -0.550 -14.490  1.00  0.00           H
ATOM   1239 1HG2 VAL A 249     -13.156   0.323 -11.932  1.00  0.00           H
ATOM   1240 2HG2 VAL A 249     -12.766   1.119 -13.452  1.00  0.00           H
ATOM   1241 3HG2 VAL A 249     -13.229   2.066 -12.040  1.00  0.00           H
ATOM   1242  N   MET A 250     -17.501   3.177 -13.364  1.00 82.97           N
ATOM   1243  CA  MET A 250     -18.944   3.447 -13.404  1.00 83.41           C
ATOM   1244  C   MET A 250     -19.417   4.002 -14.766  1.00 82.42           C
ATOM   1245  O   MET A 250     -20.615   4.073 -15.022  1.00 82.58           O
ATOM   1246  CB  MET A 250     -19.337   4.446 -12.296  1.00 83.22           C
ATOM   1247  CG  MET A 250     -19.152   3.928 -10.866  1.00 84.83           C
ATOM   1248  SD  MET A 250     -19.679   5.104  -9.595  1.00 85.91           S
ATOM   1249  CE  MET A 250     -19.082   4.244  -8.114  1.00 89.39           C
ATOM   1250  H   MET A 250     -16.923   3.737 -12.752  1.00  0.00           H
ATOM   1251  HA  MET A 250     -19.463   2.501 -13.242  1.00  0.00           H
ATOM   1252 2HB  MET A 250     -18.792   5.378 -12.429  1.00  0.00           H
ATOM   1253  HB3 MET A 250     -20.391   4.702 -12.408  1.00  0.00           H
ATOM   1254 2HG  MET A 250     -19.724   3.016 -10.726  1.00  0.00           H
ATOM   1255  HG3 MET A 250     -18.111   3.667 -10.690  1.00  0.00           H
ATOM   1256 1HE  MET A 250     -19.410   4.762  -7.215  1.00  0.00           H
ATOM   1257 2HE  MET A 250     -19.464   3.223  -8.077  1.00  0.00           H
ATOM   1258 3HE  MET A 250     -17.992   4.214  -8.105  1.00  0.00           H
ATOM   1259  N   ILE A 251     -18.489   4.365 -15.659  1.00 81.70           N
ATOM   1260  CA  ILE A 251     -18.769   4.743 -17.040  1.00 81.15           C
ATOM   1261  C   ILE A 251     -18.880   3.472 -17.922  1.00 80.59           C
ATOM   1262  O   ILE A 251     -19.533   3.498 -18.966  1.00 80.71           O
ATOM   1263  CB  ILE A 251     -17.607   5.657 -17.541  1.00 81.33           C
ATOM   1264  CG1 ILE A 251     -17.283   6.831 -16.578  1.00 81.76           C
ATOM   1265  CG2 ILE A 251     -17.827   6.197 -18.970  1.00 81.39           C
ATOM   1266  CD1 ILE A 251     -18.457   7.781 -16.295  1.00 82.24           C
ATOM   1267  H   ILE A 251     -17.522   4.322 -15.373  1.00  0.00           H
ATOM   1268  HA  ILE A 251     -19.710   5.292 -17.092  1.00  0.00           H
ATOM   1269  HB  ILE A 251     -16.703   5.048 -17.582  1.00  0.00           H
ATOM   1270 2HG1 ILE A 251     -16.912   6.446 -15.628  1.00  0.00           H
ATOM   1271 HG13 ILE A 251     -16.451   7.408 -16.984  1.00  0.00           H
ATOM   1272 1HG2 ILE A 251     -17.033   6.885 -19.260  1.00  0.00           H
ATOM   1273 2HG2 ILE A 251     -17.834   5.399 -19.712  1.00  0.00           H
ATOM   1274 3HG2 ILE A 251     -18.775   6.730 -19.056  1.00  0.00           H
ATOM   1275 1HD1 ILE A 251     -18.148   8.584 -15.626  1.00  0.00           H
ATOM   1276 2HD1 ILE A 251     -18.836   8.241 -17.208  1.00  0.00           H
ATOM   1277 3HD1 ILE A 251     -19.281   7.259 -15.811  1.00  0.00           H
ATOM   1278  N   HIS A 252     -18.267   2.346 -17.521  1.00 79.73           N
ATOM   1279  CA  HIS A 252     -18.073   1.162 -18.367  1.00 78.86           C
ATOM   1280  C   HIS A 252     -19.365   0.358 -18.586  1.00 78.43           C
ATOM   1281  O   HIS A 252     -19.461  -0.372 -19.572  1.00 78.75           O
ATOM   1282  CB  HIS A 252     -17.004   0.223 -17.768  1.00 78.82           C
ATOM   1283  CG  HIS A 252     -15.605   0.788 -17.649  1.00 78.37           C
ATOM   1284  ND1 HIS A 252     -14.531   0.006 -17.212  1.00 78.05           N
ATOM   1285  CD2 HIS A 252     -15.137   2.060 -17.916  1.00 78.03           C
ATOM   1286  CE1 HIS A 252     -13.477   0.812 -17.222  1.00 77.97           C
ATOM   1287  NE2 HIS A 252     -13.786   2.042 -17.626  1.00 77.90           N
ATOM   1288  H   HIS A 252     -17.850   2.315 -16.594  1.00  0.00           H
ATOM   1289  HA  HIS A 252     -17.726   1.497 -19.346  1.00  0.00           H
ATOM   1290 2HB  HIS A 252     -17.316  -0.139 -16.788  1.00  0.00           H
ATOM   1291  HB3 HIS A 252     -16.922  -0.668 -18.393  1.00  0.00           H
ATOM   1292  HD2 HIS A 252     -15.637   2.953 -18.264  1.00  0.00           H
ATOM   1293  HE1 HIS A 252     -12.483   0.507 -16.922  1.00  0.00           H
ATOM   1294  HE2 HIS A 252     -13.150   2.828 -17.679  1.00  0.00           H
ATOM   1295  N   VAL A 253     -20.397   0.546 -17.751  1.00 77.41           N
ATOM   1296  CA  VAL A 253     -21.730  -0.032 -17.958  1.00 76.16           C
ATOM   1297  C   VAL A 253     -22.457   0.611 -19.165  1.00 75.94           C
ATOM   1298  O   VAL A 253     -23.441   0.062 -19.656  1.00 75.62           O
ATOM   1299  CB  VAL A 253     -22.574   0.112 -16.661  1.00 76.08           C
ATOM   1300  CG1 VAL A 253     -21.932  -0.619 -15.466  1.00 75.56           C
ATOM   1301  CG2 VAL A 253     -22.897   1.568 -16.284  1.00 74.78           C
ATOM   1302  H   VAL A 253     -20.270   1.168 -16.966  1.00  0.00           H
ATOM   1303  HA  VAL A 253     -21.617  -1.095 -18.180  1.00  0.00           H
ATOM   1304  HB  VAL A 253     -23.530  -0.382 -16.846  1.00  0.00           H
ATOM   1305 1HG1 VAL A 253     -22.599  -0.615 -14.604  1.00  0.00           H
ATOM   1306 2HG1 VAL A 253     -21.719  -1.661 -15.706  1.00  0.00           H
ATOM   1307 3HG1 VAL A 253     -20.996  -0.152 -15.155  1.00  0.00           H
ATOM   1308 1HG2 VAL A 253     -23.495   1.616 -15.375  1.00  0.00           H
ATOM   1309 2HG2 VAL A 253     -21.997   2.159 -16.126  1.00  0.00           H
ATOM   1310 3HG2 VAL A 253     -23.480   2.063 -17.057  1.00  0.00           H
ATOM   1311  N   PHE A 254     -21.968   1.761 -19.650  1.00 75.40           N
ATOM   1312  CA  PHE A 254     -22.489   2.512 -20.789  1.00 74.76           C
ATOM   1313  C   PHE A 254     -21.494   2.463 -21.970  1.00 74.76           C
ATOM   1314  O   PHE A 254     -21.605   3.275 -22.885  1.00 74.76           O
ATOM   1315  CB  PHE A 254     -22.691   3.985 -20.361  1.00 74.28           C
ATOM   1316  CG  PHE A 254     -23.437   4.212 -19.052  1.00 73.27           C
ATOM   1317  CD1 PHE A 254     -24.795   3.856 -18.926  1.00 72.84           C
ATOM   1318  CD2 PHE A 254     -22.768   4.790 -17.954  1.00 72.23           C
ATOM   1319  CE1 PHE A 254     -25.482   4.087 -17.717  1.00 73.00           C
ATOM   1320  CE2 PHE A 254     -23.449   5.014 -16.743  1.00 72.11           C
ATOM   1321  CZ  PHE A 254     -24.808   4.662 -16.622  1.00 73.38           C
ATOM   1322  H   PHE A 254     -21.172   2.172 -19.176  1.00  0.00           H
ATOM   1323  HA  PHE A 254     -23.442   2.105 -21.129  1.00  0.00           H
ATOM   1324 2HB  PHE A 254     -21.724   4.488 -20.298  1.00  0.00           H
ATOM   1325  HB3 PHE A 254     -23.239   4.508 -21.147  1.00  0.00           H
ATOM   1326  HD1 PHE A 254     -25.305   3.402 -19.760  1.00  0.00           H
ATOM   1327  HD2 PHE A 254     -21.726   5.060 -18.031  1.00  0.00           H
ATOM   1328  HE1 PHE A 254     -26.524   3.821 -17.622  1.00  0.00           H
ATOM   1329  HE2 PHE A 254     -22.921   5.447 -15.905  1.00  0.00           H
ATOM   1330  HZ  PHE A 254     -25.326   4.828 -15.689  1.00  0.00           H
ATOM   1331  N   SER A 255     -20.501   1.556 -21.951  1.00 74.68           N
ATOM   1332  CA  SER A 255     -19.351   1.489 -22.871  1.00 75.09           C
ATOM   1333  C   SER A 255     -19.659   1.438 -24.385  1.00 75.29           C
ATOM   1334  O   SER A 255     -18.832   1.864 -25.190  1.00 75.68           O
ATOM   1335  CB  SER A 255     -18.408   0.341 -22.448  1.00 75.10           C
ATOM   1336  OG  SER A 255     -19.101  -0.884 -22.257  1.00 75.39           O
ATOM   1337  H   SER A 255     -20.498   0.897 -21.186  1.00  0.00           H
ATOM   1338  HA  SER A 255     -18.800   2.422 -22.731  1.00  0.00           H
ATOM   1339 2HB  SER A 255     -17.634   0.191 -23.204  1.00  0.00           H
ATOM   1340  HB3 SER A 255     -17.878   0.600 -21.532  1.00  0.00           H
ATOM   1341  HG  SER A 255     -19.354  -0.926 -21.333  1.00  0.00           H
ATOM   1342  N   ASP A 256     -20.842   0.956 -24.778  1.00 75.48           N
ATOM   1343  CA  ASP A 256     -21.336   0.917 -26.160  1.00 75.61           C
ATOM   1344  C   ASP A 256     -22.003   2.254 -26.563  1.00 75.88           C
ATOM   1345  O   ASP A 256     -22.274   2.465 -27.743  1.00 76.13           O
ATOM   1346  CB  ASP A 256     -22.377  -0.234 -26.298  1.00 75.46           C
ATOM   1347  CG  ASP A 256     -23.588  -0.215 -25.355  1.00 76.20           C
ATOM   1348  OD1 ASP A 256     -23.641   0.662 -24.467  1.00 76.12           O
ATOM   1349  OD2 ASP A 256     -24.446  -1.112 -25.485  1.00 77.35           O1-
ATOM   1350  H   ASP A 256     -21.487   0.657 -24.059  1.00  0.00           H
ATOM   1351  HA  ASP A 256     -20.508   0.731 -26.846  1.00  0.00           H
ATOM   1352 2HB  ASP A 256     -22.756  -0.258 -27.321  1.00  0.00           H
ATOM   1353  HB3 ASP A 256     -21.869  -1.188 -26.153  1.00  0.00           H
ATOM   1354  N   GLY A 257     -22.282   3.144 -25.603  1.00 76.12           N
ATOM   1355  CA  GLY A 257     -22.861   4.470 -25.791  1.00 76.21           C
ATOM   1356  C   GLY A 257     -24.292   4.574 -25.250  1.00 76.42           C
ATOM   1357  O   GLY A 257     -24.828   5.677 -25.155  1.00 76.54           O
ATOM   1358  H   GLY A 257     -22.014   2.912 -24.650  1.00  0.00           H
ATOM   1359 2HA  GLY A 257     -22.240   5.191 -25.259  1.00  0.00           H
ATOM   1360  HA3 GLY A 257     -22.859   4.769 -26.840  1.00  0.00           H
ATOM   1361  N   VAL A 258     -24.930   3.445 -24.919  1.00 76.55           N
ATOM   1362  CA  VAL A 258     -26.334   3.367 -24.527  1.00 76.83           C
ATOM   1363  C   VAL A 258     -26.451   3.649 -23.018  1.00 76.74           C
ATOM   1364  O   VAL A 258     -25.718   3.083 -22.207  1.00 76.63           O
ATOM   1365  CB  VAL A 258     -26.859   1.940 -24.846  1.00 77.08           C
ATOM   1366  CG1 VAL A 258     -28.329   1.712 -24.432  1.00 76.77           C
ATOM   1367  CG2 VAL A 258     -26.692   1.582 -26.338  1.00 76.44           C
ATOM   1368  H   VAL A 258     -24.406   2.578 -24.940  1.00  0.00           H
ATOM   1369  HA  VAL A 258     -26.915   4.101 -25.091  1.00  0.00           H
ATOM   1370  HB  VAL A 258     -26.251   1.239 -24.278  1.00  0.00           H
ATOM   1371 1HG1 VAL A 258     -28.665   0.713 -24.714  1.00  0.00           H
ATOM   1372 2HG1 VAL A 258     -28.472   1.796 -23.354  1.00  0.00           H
ATOM   1373 3HG1 VAL A 258     -28.994   2.431 -24.912  1.00  0.00           H
ATOM   1374 1HG2 VAL A 258     -27.038   0.568 -26.538  1.00  0.00           H
ATOM   1375 2HG2 VAL A 258     -27.261   2.260 -26.974  1.00  0.00           H
ATOM   1376 3HG2 VAL A 258     -25.650   1.625 -26.658  1.00  0.00           H
ATOM   1377  N   THR A 259     -27.413   4.500 -22.653  1.00 76.66           N
ATOM   1378  CA  THR A 259     -27.839   4.768 -21.286  1.00 76.81           C
ATOM   1379  C   THR A 259     -29.210   4.096 -21.111  1.00 76.90           C
ATOM   1380  O   THR A 259     -30.065   4.194 -21.992  1.00 77.02           O
ATOM   1381  CB  THR A 259     -27.969   6.301 -21.120  1.00 76.84           C
ATOM   1382  OG1 THR A 259     -26.709   6.871 -21.433  1.00 76.80           O
ATOM   1383  CG2 THR A 259     -28.342   6.747 -19.697  1.00 76.66           C
ATOM   1384  H   THR A 259     -28.033   4.845 -23.371  1.00  0.00           H
ATOM   1385  HA  THR A 259     -27.132   4.374 -20.557  1.00  0.00           H
ATOM   1386  HB  THR A 259     -28.712   6.695 -21.819  1.00  0.00           H
ATOM   1387  HG1 THR A 259     -26.474   6.564 -22.301  1.00  0.00           H
ATOM   1388 1HG2 THR A 259     -28.413   7.833 -19.634  1.00  0.00           H
ATOM   1389 2HG2 THR A 259     -29.314   6.358 -19.394  1.00  0.00           H
ATOM   1390 3HG2 THR A 259     -27.610   6.413 -18.962  1.00  0.00           H
ATOM   1391  N   ASN A 260     -29.422   3.419 -19.979  1.00 76.78           N
ATOM   1392  CA  ASN A 260     -30.720   2.940 -19.518  1.00 76.71           C
ATOM   1393  C   ASN A 260     -30.693   2.795 -17.994  1.00 76.95           C
ATOM   1394  O   ASN A 260     -29.616   2.796 -17.388  1.00 77.24           O
ATOM   1395  CB  ASN A 260     -31.252   1.694 -20.274  1.00 76.43           C
ATOM   1396  CG  ASN A 260     -30.466   0.392 -20.082  1.00 75.55           C
ATOM   1397  OD1 ASN A 260     -30.177  -0.014 -18.961  1.00 73.38           O
ATOM   1398  ND2 ASN A 260     -30.123  -0.297 -21.164  1.00 75.62           N
ATOM   1399  H   ASN A 260     -28.706   3.410 -19.265  1.00  0.00           H
ATOM   1400  HA  ASN A 260     -31.428   3.747 -19.713  1.00  0.00           H
ATOM   1401 2HB  ASN A 260     -32.272   1.501 -19.951  1.00  0.00           H
ATOM   1402  HB3 ASN A 260     -31.328   1.921 -21.337  1.00  0.00           H
ATOM   1403 1HD2 ASN A 260     -30.402   0.021 -22.080  1.00  0.00           H
ATOM   1404 2HD2 ASN A 260     -29.736  -1.220 -21.043  1.00  0.00           H
ATOM   1405  N   TRP A 261     -31.870   2.624 -17.384  1.00 76.87           N
ATOM   1406  CA  TRP A 261     -32.038   2.483 -15.939  1.00 76.87           C
ATOM   1407  C   TRP A 261     -31.508   1.152 -15.370  1.00 76.48           C
ATOM   1408  O   TRP A 261     -31.290   1.065 -14.167  1.00 76.92           O
ATOM   1409  CB  TRP A 261     -33.516   2.678 -15.564  1.00 77.42           C
ATOM   1410  CG  TRP A 261     -33.995   4.091 -15.673  1.00 78.45           C
ATOM   1411  CD1 TRP A 261     -34.885   4.561 -16.575  1.00 78.30           C
ATOM   1412  CD2 TRP A 261     -33.600   5.240 -14.863  1.00 78.25           C
ATOM   1413  NE1 TRP A 261     -35.070   5.914 -16.374  1.00 78.92           N
ATOM   1414  CE3 TRP A 261     -32.700   5.434 -13.788  1.00 77.89           C
ATOM   1415  CE2 TRP A 261     -34.319   6.385 -15.318  1.00 78.40           C
ATOM   1416  CZ3 TRP A 261     -32.553   6.693 -13.172  1.00 77.93           C
ATOM   1417  CZ2 TRP A 261     -34.173   7.648 -14.721  1.00 77.74           C
ATOM   1418  CH2 TRP A 261     -33.292   7.797 -13.634  1.00 77.93           C
ATOM   1419  H   TRP A 261     -32.710   2.609 -17.942  1.00  0.00           H
ATOM   1420  HA  TRP A 261     -31.475   3.282 -15.463  1.00  0.00           H
ATOM   1421 2HB  TRP A 261     -34.150   2.032 -16.166  1.00  0.00           H
ATOM   1422  HB3 TRP A 261     -33.684   2.383 -14.527  1.00  0.00           H
ATOM   1423  HD1 TRP A 261     -35.364   3.963 -17.336  1.00  0.00           H
ATOM   1424  HE1 TRP A 261     -35.670   6.486 -16.980  1.00  0.00           H
ATOM   1425  HE3 TRP A 261     -32.132   4.593 -13.418  1.00  0.00           H
ATOM   1426  HZ3 TRP A 261     -31.879   6.815 -12.335  1.00  0.00           H
ATOM   1427  HZ2 TRP A 261     -34.730   8.498 -15.080  1.00  0.00           H
ATOM   1428  HH2 TRP A 261     -33.185   8.759 -13.152  1.00  0.00           H
ATOM   1429  N   GLY A 262     -31.185   0.156 -16.204  1.00 75.59           N
ATOM   1430  CA  GLY A 262     -30.663  -1.139 -15.763  1.00 74.17           C
ATOM   1431  C   GLY A 262     -29.140  -1.102 -15.637  1.00 73.45           C
ATOM   1432  O   GLY A 262     -28.569  -1.691 -14.718  1.00 73.55           O
ATOM   1433  H   GLY A 262     -31.296   0.299 -17.200  1.00  0.00           H
ATOM   1434 2HA  GLY A 262     -31.093  -1.454 -14.817  1.00  0.00           H
ATOM   1435  HA3 GLY A 262     -30.934  -1.896 -16.499  1.00  0.00           H
ATOM   1436  N   ARG A 263     -28.488  -0.309 -16.492  1.00 72.74           N
ATOM   1437  CA  ARG A 263     -27.074   0.039 -16.392  1.00 72.36           C
ATOM   1438  C   ARG A 263     -26.842   0.958 -15.178  1.00 72.54           C
ATOM   1439  O   ARG A 263     -25.877   0.765 -14.446  1.00 72.50           O
ATOM   1440  CB  ARG A 263     -26.652   0.746 -17.690  1.00 72.19           C
ATOM   1441  CG  ARG A 263     -26.738  -0.164 -18.928  1.00 70.95           C
ATOM   1442  CD  ARG A 263     -26.661   0.632 -20.232  1.00 70.62           C
ATOM   1443  NE  ARG A 263     -26.940  -0.217 -21.399  1.00 70.69           N
ATOM   1444  CZ  ARG A 263     -26.051  -0.570 -22.339  1.00 69.62           C
ATOM   1445  NH1 ARG A 263     -24.759  -0.277 -22.196  1.00 68.71           N
ATOM   1446  NH2 ARG A 263     -26.451  -1.209 -23.441  1.00 69.21           N1+
ATOM   1447  H   ARG A 263     -29.040   0.123 -17.225  1.00  0.00           H
ATOM   1448  HA  ARG A 263     -26.481  -0.869 -16.259  1.00  0.00           H
ATOM   1449 2HB  ARG A 263     -27.280   1.624 -17.838  1.00  0.00           H
ATOM   1450  HB3 ARG A 263     -25.630   1.116 -17.596  1.00  0.00           H
ATOM   1451 2HG  ARG A 263     -25.930  -0.895 -18.894  1.00  0.00           H
ATOM   1452  HG3 ARG A 263     -27.662  -0.741 -18.924  1.00  0.00           H
ATOM   1453 2HD  ARG A 263     -27.416   1.417 -20.229  1.00  0.00           H
ATOM   1454  HD3 ARG A 263     -25.704   1.143 -20.320  1.00  0.00           H
ATOM   1455  HE  ARG A 263     -27.914  -0.447 -21.534  1.00  0.00           H
ATOM   1456 1HH1 ARG A 263     -24.391   0.071 -21.319  1.00  0.00           H
ATOM   1457 2HH1 ARG A 263     -24.177  -0.212 -23.034  1.00  0.00           H
ATOM   1458 1HH2 ARG A 263     -27.414  -1.461 -23.596  1.00  0.00           H
ATOM   1459 2HH2 ARG A 263     -25.780  -1.357 -24.200  1.00  0.00           H
ATOM   1460  N   ILE A 264     -27.766   1.893 -14.909  1.00 72.18           N
ATOM   1461  CA  ILE A 264     -27.785   2.720 -13.699  1.00 72.13           C
ATOM   1462  C   ILE A 264     -27.989   1.853 -12.436  1.00 72.48           C
ATOM   1463  O   ILE A 264     -27.212   1.979 -11.491  1.00 72.54           O
ATOM   1464  CB  ILE A 264     -28.845   3.847 -13.864  1.00 71.68           C
ATOM   1465  CG1 ILE A 264     -28.368   4.875 -14.921  1.00 72.07           C
ATOM   1466  CG2 ILE A 264     -29.237   4.539 -12.542  1.00 71.18           C
ATOM   1467  CD1 ILE A 264     -29.440   5.863 -15.397  1.00 70.34           C
ATOM   1468  H   ILE A 264     -28.528   2.004 -15.565  1.00  0.00           H
ATOM   1469  HA  ILE A 264     -26.803   3.188 -13.595  1.00  0.00           H
ATOM   1470  HB  ILE A 264     -29.751   3.379 -14.233  1.00  0.00           H
ATOM   1471 2HG1 ILE A 264     -27.511   5.430 -14.539  1.00  0.00           H
ATOM   1472 HG13 ILE A 264     -28.005   4.349 -15.803  1.00  0.00           H
ATOM   1473 1HG2 ILE A 264     -29.880   5.401 -12.703  1.00  0.00           H
ATOM   1474 2HG2 ILE A 264     -29.801   3.865 -11.897  1.00  0.00           H
ATOM   1475 3HG2 ILE A 264     -28.362   4.872 -11.985  1.00  0.00           H
ATOM   1476 1HD1 ILE A 264     -29.055   6.479 -16.211  1.00  0.00           H
ATOM   1477 2HD1 ILE A 264     -30.322   5.345 -15.771  1.00  0.00           H
ATOM   1478 3HD1 ILE A 264     -29.756   6.544 -14.607  1.00  0.00           H
ATOM   1479  N   VAL A 265     -28.973   0.937 -12.418  1.00 72.61           N
ATOM   1480  CA  VAL A 265     -29.168  -0.026 -11.328  1.00 72.89           C
ATOM   1481  C   VAL A 265     -27.937  -0.915 -11.082  1.00 73.27           C
ATOM   1482  O   VAL A 265     -27.667  -1.228  -9.926  1.00 72.88           O
ATOM   1483  CB  VAL A 265     -30.495  -0.818 -11.503  1.00 72.88           C
ATOM   1484  CG1 VAL A 265     -30.612  -2.110 -10.665  1.00 71.87           C
ATOM   1485  CG2 VAL A 265     -31.679   0.084 -11.133  1.00 72.68           C
ATOM   1486  H   VAL A 265     -29.642   0.918 -13.182  1.00  0.00           H
ATOM   1487  HA  VAL A 265     -29.264   0.557 -10.412  1.00  0.00           H
ATOM   1488  HB  VAL A 265     -30.586  -1.109 -12.549  1.00  0.00           H
ATOM   1489 1HG1 VAL A 265     -31.580  -2.591 -10.811  1.00  0.00           H
ATOM   1490 2HG1 VAL A 265     -29.857  -2.847 -10.936  1.00  0.00           H
ATOM   1491 3HG1 VAL A 265     -30.506  -1.898  -9.601  1.00  0.00           H
ATOM   1492 1HG2 VAL A 265     -32.629  -0.432 -11.260  1.00  0.00           H
ATOM   1493 2HG2 VAL A 265     -31.619   0.393 -10.091  1.00  0.00           H
ATOM   1494 3HG2 VAL A 265     -31.709   0.991 -11.733  1.00  0.00           H
ATOM   1495  N   THR A 266     -27.153  -1.263 -12.110  1.00 73.41           N
ATOM   1496  CA  THR A 266     -25.892  -1.996 -11.960  1.00 73.63           C
ATOM   1497  C   THR A 266     -24.861  -1.181 -11.133  1.00 73.91           C
ATOM   1498  O   THR A 266     -24.185  -1.754 -10.275  1.00 73.81           O
ATOM   1499  CB  THR A 266     -25.368  -2.403 -13.362  1.00 73.80           C
ATOM   1500  OG1 THR A 266     -26.324  -3.247 -13.987  1.00 73.02           O
ATOM   1501  CG2 THR A 266     -24.052  -3.192 -13.336  1.00 73.80           C
ATOM   1502  H   THR A 266     -27.439  -0.991 -13.041  1.00  0.00           H
ATOM   1503  HA  THR A 266     -26.099  -2.910 -11.399  1.00  0.00           H
ATOM   1504  HB  THR A 266     -25.217  -1.528 -13.988  1.00  0.00           H
ATOM   1505  HG1 THR A 266     -27.127  -2.752 -14.151  1.00  0.00           H
ATOM   1506 1HG2 THR A 266     -23.785  -3.551 -14.330  1.00  0.00           H
ATOM   1507 2HG2 THR A 266     -23.230  -2.562 -12.995  1.00  0.00           H
ATOM   1508 3HG2 THR A 266     -24.112  -4.054 -12.671  1.00  0.00           H
ATOM   1509  N   LEU A 267     -24.810   0.155 -11.295  1.00 74.20           N
ATOM   1510  CA  LEU A 267     -23.976   1.057 -10.488  1.00 75.20           C
ATOM   1511  C   LEU A 267     -24.437   1.090  -9.030  1.00 75.25           C
ATOM   1512  O   LEU A 267     -23.621   0.978  -8.119  1.00 75.07           O
ATOM   1513  CB  LEU A 267     -23.997   2.507 -11.025  1.00 75.56           C
ATOM   1514  CG  LEU A 267     -23.590   2.687 -12.496  1.00 77.59           C
ATOM   1515  CD1 LEU A 267     -23.590   4.175 -12.874  1.00 79.94           C
ATOM   1516  CD2 LEU A 267     -22.230   2.048 -12.787  1.00 77.32           C
ATOM   1517  H   LEU A 267     -25.427   0.580 -11.977  1.00  0.00           H
ATOM   1518  HA  LEU A 267     -22.952   0.697 -10.488  1.00  0.00           H
ATOM   1519 2HB  LEU A 267     -24.979   2.956 -10.876  1.00  0.00           H
ATOM   1520  HB3 LEU A 267     -23.320   3.101 -10.408  1.00  0.00           H
ATOM   1521  HG  LEU A 267     -24.331   2.197 -13.124  1.00  0.00           H
ATOM   1522 1HD1 LEU A 267     -23.304   4.309 -13.917  1.00  0.00           H
ATOM   1523 2HD1 LEU A 267     -24.578   4.618 -12.744  1.00  0.00           H
ATOM   1524 3HD1 LEU A 267     -22.886   4.745 -12.266  1.00  0.00           H
ATOM   1525 1HD2 LEU A 267     -21.891   2.273 -13.793  1.00  0.00           H
ATOM   1526 2HD2 LEU A 267     -21.477   2.414 -12.095  1.00  0.00           H
ATOM   1527 3HD2 LEU A 267     -22.267   0.963 -12.707  1.00  0.00           H
ATOM   1528  N   ILE A 268     -25.751   1.212  -8.818  1.00 75.79           N
ATOM   1529  CA  ILE A 268     -26.375   1.301  -7.501  1.00 76.20           C
ATOM   1530  C   ILE A 268     -26.294  -0.059  -6.773  1.00 76.05           C
ATOM   1531  O   ILE A 268     -26.116  -0.092  -5.557  1.00 75.61           O
ATOM   1532  CB  ILE A 268     -27.842   1.785  -7.676  1.00 76.43           C
ATOM   1533  CG1 ILE A 268     -27.923   3.142  -8.418  1.00 77.40           C
ATOM   1534  CG2 ILE A 268     -28.586   1.893  -6.333  1.00 74.78           C
ATOM   1535  CD1 ILE A 268     -29.307   3.434  -9.007  1.00 78.54           C
ATOM   1536  H   ILE A 268     -26.343   1.309  -9.635  1.00  0.00           H
ATOM   1537  HA  ILE A 268     -25.829   2.034  -6.903  1.00  0.00           H
ATOM   1538  HB  ILE A 268     -28.363   1.039  -8.279  1.00  0.00           H
ATOM   1539 2HG1 ILE A 268     -27.619   3.948  -7.751  1.00  0.00           H
ATOM   1540 HG13 ILE A 268     -27.216   3.190  -9.244  1.00  0.00           H
ATOM   1541 1HG2 ILE A 268     -29.581   2.310  -6.458  1.00  0.00           H
ATOM   1542 2HG2 ILE A 268     -28.716   0.915  -5.874  1.00  0.00           H
ATOM   1543 3HG2 ILE A 268     -28.050   2.529  -5.627  1.00  0.00           H
ATOM   1544 1HD1 ILE A 268     -29.269   4.340  -9.610  1.00  0.00           H
ATOM   1545 2HD1 ILE A 268     -29.645   2.633  -9.662  1.00  0.00           H
ATOM   1546 3HD1 ILE A 268     -30.064   3.574  -8.236  1.00  0.00           H
ATOM   1547  N   SER A 269     -26.367  -1.175  -7.509  1.00 75.78           N
ATOM   1548  CA  SER A 269     -26.257  -2.530  -6.978  1.00 75.28           C
ATOM   1549  C   SER A 269     -24.809  -2.840  -6.567  1.00 75.04           C
ATOM   1550  O   SER A 269     -24.608  -3.396  -5.487  1.00 75.00           O
ATOM   1551  CB  SER A 269     -26.714  -3.545  -8.042  1.00 74.93           C
ATOM   1552  OG  SER A 269     -28.088  -3.361  -8.322  1.00 74.95           O
ATOM   1553  H   SER A 269     -26.573  -1.077  -8.499  1.00  0.00           H
ATOM   1554  HA  SER A 269     -26.893  -2.622  -6.095  1.00  0.00           H
ATOM   1555 2HB  SER A 269     -26.134  -3.451  -8.961  1.00  0.00           H
ATOM   1556  HB3 SER A 269     -26.575  -4.566  -7.685  1.00  0.00           H
ATOM   1557  HG  SER A 269     -28.158  -2.555  -8.831  1.00  0.00           H
ATOM   1558  N   PHE A 270     -23.795  -2.442  -7.359  1.00 73.98           N
ATOM   1559  CA  PHE A 270     -22.399  -2.580  -6.929  1.00 73.90           C
ATOM   1560  C   PHE A 270     -22.105  -1.578  -5.800  1.00 73.40           C
ATOM   1561  O   PHE A 270     -21.503  -1.962  -4.806  1.00 72.58           O
ATOM   1562  CB  PHE A 270     -21.386  -2.414  -8.083  1.00 74.20           C
ATOM   1563  CG  PHE A 270     -19.960  -2.807  -7.695  1.00 74.58           C
ATOM   1564  CD1 PHE A 270     -19.701  -4.091  -7.166  1.00 76.76           C
ATOM   1565  CD2 PHE A 270     -18.896  -1.887  -7.806  1.00 75.46           C
ATOM   1566  CE1 PHE A 270     -18.412  -4.445  -6.726  1.00 78.03           C
ATOM   1567  CE2 PHE A 270     -17.604  -2.243  -7.368  1.00 76.50           C
ATOM   1568  CZ  PHE A 270     -17.361  -3.517  -6.821  1.00 76.99           C
ATOM   1569  H   PHE A 270     -23.985  -2.009  -8.258  1.00  0.00           H
ATOM   1570  HA  PHE A 270     -22.291  -3.587  -6.527  1.00  0.00           H
ATOM   1571 2HB  PHE A 270     -21.679  -3.039  -8.927  1.00  0.00           H
ATOM   1572  HB3 PHE A 270     -21.400  -1.386  -8.449  1.00  0.00           H
ATOM   1573  HD1 PHE A 270     -20.502  -4.805  -7.069  1.00  0.00           H
ATOM   1574  HD2 PHE A 270     -19.070  -0.900  -8.210  1.00  0.00           H
ATOM   1575  HE1 PHE A 270     -18.234  -5.421  -6.301  1.00  0.00           H
ATOM   1576  HE2 PHE A 270     -16.794  -1.534  -7.421  1.00  0.00           H
ATOM   1577  HZ  PHE A 270     -16.373  -3.777  -6.469  1.00  0.00           H
ATOM   1578  N   GLY A 271     -22.614  -0.340  -5.893  1.00 72.69           N
ATOM   1579  CA  GLY A 271     -22.781   0.636  -4.814  1.00 73.26           C
ATOM   1580  C   GLY A 271     -23.212   0.028  -3.473  1.00 73.50           C
ATOM   1581  O   GLY A 271     -22.505   0.148  -2.477  1.00 73.35           O
ATOM   1582  H   GLY A 271     -23.044  -0.077  -6.778  1.00  0.00           H
ATOM   1583 2HA  GLY A 271     -21.842   1.174  -4.682  1.00  0.00           H
ATOM   1584  HA3 GLY A 271     -23.525   1.372  -5.119  1.00  0.00           H
ATOM   1585  N   ALA A 272     -24.354  -0.668  -3.461  1.00 73.52           N
ATOM   1586  CA  ALA A 272     -24.903  -1.377  -2.310  1.00 73.87           C
ATOM   1587  C   ALA A 272     -23.999  -2.529  -1.835  1.00 74.27           C
ATOM   1588  O   ALA A 272     -23.783  -2.673  -0.633  1.00 73.73           O
ATOM   1589  CB  ALA A 272     -26.292  -1.910  -2.677  1.00 73.80           C
ATOM   1590  H   ALA A 272     -24.908  -0.666  -4.315  1.00  0.00           H
ATOM   1591  HA  ALA A 272     -25.010  -0.670  -1.486  1.00  0.00           H
ATOM   1592 1HB  ALA A 272     -26.696  -2.534  -1.880  1.00  0.00           H
ATOM   1593 2HB  ALA A 272     -26.994  -1.094  -2.847  1.00  0.00           H
ATOM   1594 3HB  ALA A 272     -26.264  -2.519  -3.580  1.00  0.00           H
ATOM   1595  N   PHE A 273     -23.428  -3.309  -2.763  1.00 74.66           N
ATOM   1596  CA  PHE A 273     -22.486  -4.401  -2.492  1.00 75.13           C
ATOM   1597  C   PHE A 273     -21.192  -3.881  -1.831  1.00 75.50           C
ATOM   1598  O   PHE A 273     -20.747  -4.411  -0.811  1.00 75.80           O
ATOM   1599  CB  PHE A 273     -22.183  -5.137  -3.816  1.00 74.97           C
ATOM   1600  CG  PHE A 273     -21.455  -6.463  -3.685  1.00 75.76           C
ATOM   1601  CD1 PHE A 273     -22.192  -7.657  -3.536  1.00 76.63           C
ATOM   1602  CD2 PHE A 273     -20.045  -6.511  -3.736  1.00 75.84           C
ATOM   1603  CE1 PHE A 273     -21.523  -8.892  -3.448  1.00 76.01           C
ATOM   1604  CE2 PHE A 273     -19.379  -7.749  -3.651  1.00 75.00           C
ATOM   1605  CZ  PHE A 273     -20.118  -8.939  -3.506  1.00 75.04           C
ATOM   1606  H   PHE A 273     -23.674  -3.131  -3.731  1.00  0.00           H
ATOM   1607  HA  PHE A 273     -22.967  -5.099  -1.806  1.00  0.00           H
ATOM   1608 2HB  PHE A 273     -23.118  -5.329  -4.344  1.00  0.00           H
ATOM   1609  HB3 PHE A 273     -21.600  -4.500  -4.481  1.00  0.00           H
ATOM   1610  HD1 PHE A 273     -23.272  -7.631  -3.498  1.00  0.00           H
ATOM   1611  HD2 PHE A 273     -19.470  -5.603  -3.852  1.00  0.00           H
ATOM   1612  HE1 PHE A 273     -22.088  -9.806  -3.339  1.00  0.00           H
ATOM   1613  HE2 PHE A 273     -18.301  -7.790  -3.706  1.00  0.00           H
ATOM   1614  HZ  PHE A 273     -19.607  -9.888  -3.439  1.00  0.00           H
ATOM   1615  N   VAL A 274     -20.627  -2.792  -2.370  1.00 75.60           N
ATOM   1616  CA  VAL A 274     -19.495  -2.061  -1.816  1.00 75.60           C
ATOM   1617  C   VAL A 274     -19.870  -1.435  -0.458  1.00 75.85           C
ATOM   1618  O   VAL A 274     -19.059  -1.491   0.458  1.00 75.55           O
ATOM   1619  CB  VAL A 274     -18.992  -1.009  -2.842  1.00 75.45           C
ATOM   1620  CG1 VAL A 274     -17.951  -0.027  -2.274  1.00 75.29           C
ATOM   1621  CG2 VAL A 274     -18.389  -1.673  -4.091  1.00 74.59           C
ATOM   1622  H   VAL A 274     -21.036  -2.422  -3.229  1.00  0.00           H
ATOM   1623  HA  VAL A 274     -18.686  -2.772  -1.642  1.00  0.00           H
ATOM   1624  HB  VAL A 274     -19.854  -0.429  -3.170  1.00  0.00           H
ATOM   1625 1HG1 VAL A 274     -17.632   0.685  -3.033  1.00  0.00           H
ATOM   1626 2HG1 VAL A 274     -18.338   0.553  -1.442  1.00  0.00           H
ATOM   1627 3HG1 VAL A 274     -17.072  -0.554  -1.908  1.00  0.00           H
ATOM   1628 1HG2 VAL A 274     -18.201  -0.934  -4.869  1.00  0.00           H
ATOM   1629 2HG2 VAL A 274     -17.441  -2.158  -3.865  1.00  0.00           H
ATOM   1630 3HG2 VAL A 274     -19.042  -2.431  -4.520  1.00  0.00           H
ATOM   1631  N   ALA A 275     -21.081  -0.884  -0.289  1.00 76.38           N
ATOM   1632  CA  ALA A 275     -21.555  -0.295   0.966  1.00 76.89           C
ATOM   1633  C   ALA A 275     -21.686  -1.335   2.094  1.00 77.35           C
ATOM   1634  O   ALA A 275     -21.289  -1.071   3.230  1.00 77.12           O
ATOM   1635  CB  ALA A 275     -22.901   0.408   0.736  1.00 76.72           C
ATOM   1636  H   ALA A 275     -21.679  -0.799  -1.108  1.00  0.00           H
ATOM   1637  HA  ALA A 275     -20.821   0.444   1.275  1.00  0.00           H
ATOM   1638 1HB  ALA A 275     -23.250   0.900   1.642  1.00  0.00           H
ATOM   1639 2HB  ALA A 275     -22.814   1.175  -0.033  1.00  0.00           H
ATOM   1640 3HB  ALA A 275     -23.681  -0.289   0.432  1.00  0.00           H
ATOM   1641  N   LYS A 276     -22.178  -2.537   1.762  1.00 77.76           N
ATOM   1642  CA  LYS A 276     -22.206  -3.720   2.623  1.00 77.76           C
ATOM   1643  C   LYS A 276     -20.786  -4.125   3.061  1.00 77.70           C
ATOM   1644  O   LYS A 276     -20.528  -4.296   4.255  1.00 77.60           O
ATOM   1645  CB  LYS A 276     -22.925  -4.871   1.878  1.00 78.03           C
ATOM   1646  CG  LYS A 276     -24.454  -4.687   1.820  1.00 77.60           C
ATOM   1647  CD  LYS A 276     -25.170  -5.417   0.669  1.00 78.01           C
ATOM   1648  CE  LYS A 276     -25.073  -6.945   0.710  1.00 78.51           C
ATOM   1649  NZ  LYS A 276     -25.856  -7.547  -0.382  1.00 79.93           N1+
ATOM   1650  H   LYS A 276     -22.534  -2.639   0.813  1.00  0.00           H
ATOM   1651  HA  LYS A 276     -22.757  -3.478   3.532  1.00  0.00           H
ATOM   1652 2HB  LYS A 276     -22.529  -4.957   0.868  1.00  0.00           H
ATOM   1653  HB3 LYS A 276     -22.707  -5.824   2.362  1.00  0.00           H
ATOM   1654 2HG  LYS A 276     -24.885  -4.985   2.777  1.00  0.00           H
ATOM   1655  HG3 LYS A 276     -24.682  -3.627   1.706  1.00  0.00           H
ATOM   1656 2HD  LYS A 276     -26.223  -5.135   0.692  1.00  0.00           H
ATOM   1657  HD3 LYS A 276     -24.795  -5.057  -0.289  1.00  0.00           H
ATOM   1658 2HE  LYS A 276     -24.035  -7.264   0.613  1.00  0.00           H
ATOM   1659  HE3 LYS A 276     -25.445  -7.326   1.661  1.00  0.00           H
ATOM   1660 1HZ  LYS A 276     -25.751  -8.550  -0.368  1.00  0.00           H
ATOM   1661 2HZ  LYS A 276     -26.830  -7.308  -0.269  1.00  0.00           H
ATOM   1662 3HZ  LYS A 276     -25.536  -7.184  -1.269  1.00  0.00           H
ATOM   1663  N   HIS A 277     -19.855  -4.203   2.102  1.00 77.39           N
ATOM   1664  CA  HIS A 277     -18.417  -4.380   2.320  1.00 77.45           C
ATOM   1665  C   HIS A 277     -17.820  -3.272   3.219  1.00 76.95           C
ATOM   1666  O   HIS A 277     -17.234  -3.588   4.253  1.00 76.53           O
ATOM   1667  CB  HIS A 277     -17.699  -4.531   0.957  1.00 77.72           C
ATOM   1668  CG  HIS A 277     -16.263  -4.074   0.908  1.00 80.22           C
ATOM   1669  ND1 HIS A 277     -15.192  -4.853   1.360  1.00 81.84           N
ATOM   1670  CD2 HIS A 277     -15.785  -2.852   0.493  1.00 81.98           C
ATOM   1671  CE1 HIS A 277     -14.121  -4.083   1.206  1.00 82.56           C
ATOM   1672  NE2 HIS A 277     -14.424  -2.886   0.707  1.00 83.79           N
ATOM   1673  H   HIS A 277     -20.163  -4.059   1.145  1.00  0.00           H
ATOM   1674  HA  HIS A 277     -18.277  -5.317   2.862  1.00  0.00           H
ATOM   1675 2HB  HIS A 277     -17.749  -5.567   0.622  1.00  0.00           H
ATOM   1676  HB3 HIS A 277     -18.227  -3.959   0.199  1.00  0.00           H
ATOM   1677  HD2 HIS A 277     -16.293  -1.981   0.103  1.00  0.00           H
ATOM   1678  HE1 HIS A 277     -13.119  -4.386   1.478  1.00  0.00           H
ATOM   1679  HE2 HIS A 277     -13.787  -2.092   0.562  1.00  0.00           H
ATOM   1680  N   LEU A 278     -18.013  -1.988   2.872  1.00 76.70           N
ATOM   1681  CA  LEU A 278     -17.482  -0.816   3.575  1.00 76.27           C
ATOM   1682  C   LEU A 278     -17.900  -0.783   5.048  1.00 76.31           C
ATOM   1683  O   LEU A 278     -17.059  -0.531   5.906  1.00 75.99           O
ATOM   1684  CB  LEU A 278     -17.892   0.507   2.887  1.00 76.12           C
ATOM   1685  CG  LEU A 278     -17.117   0.881   1.603  1.00 75.46           C
ATOM   1686  CD1 LEU A 278     -17.805   2.063   0.904  1.00 74.45           C
ATOM   1687  CD2 LEU A 278     -15.639   1.214   1.865  1.00 75.26           C
ATOM   1688  H   LEU A 278     -18.492  -1.815   1.987  1.00  0.00           H
ATOM   1689  HA  LEU A 278     -16.396  -0.898   3.563  1.00  0.00           H
ATOM   1690 2HB  LEU A 278     -18.960   0.465   2.675  1.00  0.00           H
ATOM   1691  HB3 LEU A 278     -17.779   1.335   3.590  1.00  0.00           H
ATOM   1692  HG  LEU A 278     -17.140   0.036   0.918  1.00  0.00           H
ATOM   1693 1HD1 LEU A 278     -17.294   2.334  -0.020  1.00  0.00           H
ATOM   1694 2HD1 LEU A 278     -18.835   1.815   0.651  1.00  0.00           H
ATOM   1695 3HD1 LEU A 278     -17.829   2.944   1.544  1.00  0.00           H
ATOM   1696 1HD2 LEU A 278     -15.136   1.515   0.945  1.00  0.00           H
ATOM   1697 2HD2 LEU A 278     -15.528   2.028   2.580  1.00  0.00           H
ATOM   1698 3HD2 LEU A 278     -15.093   0.354   2.248  1.00  0.00           H
ATOM   1699  N   LYS A 279     -19.166  -1.100   5.358  1.00 76.62           N
ATOM   1700  CA  LYS A 279     -19.634  -1.229   6.736  1.00 76.87           C
ATOM   1701  C   LYS A 279     -18.968  -2.424   7.449  1.00 77.15           C
ATOM   1702  O   LYS A 279     -18.592  -2.295   8.613  1.00 76.79           O
ATOM   1703  CB  LYS A 279     -21.172  -1.353   6.764  1.00 76.69           C
ATOM   1704  CG  LYS A 279     -21.752  -1.352   8.195  1.00 76.56           C
ATOM   1705  CD  LYS A 279     -23.285  -1.316   8.230  1.00 77.73           C
ATOM   1706  CE  LYS A 279     -23.870  -1.498   9.641  1.00 77.60           C
ATOM   1707  NZ  LYS A 279     -23.582  -0.351  10.515  1.00 77.88           N1+
ATOM   1708  H   LYS A 279     -19.817  -1.282   4.598  1.00  0.00           H
ATOM   1709  HA  LYS A 279     -19.351  -0.321   7.270  1.00  0.00           H
ATOM   1710 2HB  LYS A 279     -21.600  -0.514   6.212  1.00  0.00           H
ATOM   1711  HB3 LYS A 279     -21.488  -2.254   6.235  1.00  0.00           H
ATOM   1712 2HG  LYS A 279     -21.414  -2.241   8.728  1.00  0.00           H
ATOM   1713  HG3 LYS A 279     -21.353  -0.499   8.745  1.00  0.00           H
ATOM   1714 2HD  LYS A 279     -23.657  -0.395   7.780  1.00  0.00           H
ATOM   1715  HD3 LYS A 279     -23.650  -2.129   7.608  1.00  0.00           H
ATOM   1716 2HE  LYS A 279     -24.951  -1.608   9.580  1.00  0.00           H
ATOM   1717  HE3 LYS A 279     -23.488  -2.408  10.103  1.00  0.00           H
ATOM   1718 1HZ  LYS A 279     -24.032  -0.472  11.410  1.00  0.00           H
ATOM   1719 2HZ  LYS A 279     -22.585  -0.262  10.649  1.00  0.00           H
ATOM   1720 3HZ  LYS A 279     -23.911   0.503  10.081  1.00  0.00           H
ATOM   1721  N   THR A 280     -18.770  -3.555   6.758  1.00 77.63           N
ATOM   1722  CA  THR A 280     -18.141  -4.761   7.306  1.00 77.97           C
ATOM   1723  C   THR A 280     -16.646  -4.523   7.634  1.00 78.06           C
ATOM   1724  O   THR A 280     -16.175  -4.999   8.665  1.00 78.43           O
ATOM   1725  CB  THR A 280     -18.333  -5.944   6.317  1.00 77.99           C
ATOM   1726  OG1 THR A 280     -19.718  -6.145   6.090  1.00 78.73           O
ATOM   1727  CG2 THR A 280     -17.802  -7.290   6.835  1.00 77.47           C
ATOM   1728  H   THR A 280     -19.041  -3.573   5.783  1.00  0.00           H
ATOM   1729  HA  THR A 280     -18.645  -5.006   8.243  1.00  0.00           H
ATOM   1730  HB  THR A 280     -17.852  -5.734   5.363  1.00  0.00           H
ATOM   1731  HG1 THR A 280     -20.045  -5.447   5.520  1.00  0.00           H
ATOM   1732 1HG2 THR A 280     -18.022  -8.095   6.133  1.00  0.00           H
ATOM   1733 2HG2 THR A 280     -16.720  -7.272   6.970  1.00  0.00           H
ATOM   1734 3HG2 THR A 280     -18.251  -7.553   7.794  1.00  0.00           H
ATOM   1735  N   ILE A 281     -15.915  -3.739   6.823  1.00 78.11           N
ATOM   1736  CA  ILE A 281     -14.526  -3.344   7.102  1.00 77.73           C
ATOM   1737  C   ILE A 281     -14.446  -2.024   7.912  1.00 78.28           C
ATOM   1738  O   ILE A 281     -13.358  -1.478   8.105  1.00 78.34           O
ATOM   1739  CB  ILE A 281     -13.698  -3.279   5.783  1.00 77.15           C
ATOM   1740  CG1 ILE A 281     -14.172  -2.244   4.739  1.00 76.71           C
ATOM   1741  CG2 ILE A 281     -13.587  -4.674   5.136  1.00 76.99           C
ATOM   1742  CD1 ILE A 281     -13.039  -1.742   3.833  1.00 74.61           C
ATOM   1743  H   ILE A 281     -16.337  -3.420   5.953  1.00  0.00           H
ATOM   1744  HA  ILE A 281     -14.054  -4.098   7.735  1.00  0.00           H
ATOM   1745  HB  ILE A 281     -12.686  -2.996   6.080  1.00  0.00           H
ATOM   1746 2HG1 ILE A 281     -14.943  -2.681   4.108  1.00  0.00           H
ATOM   1747 HG13 ILE A 281     -14.635  -1.387   5.222  1.00  0.00           H
ATOM   1748 1HG2 ILE A 281     -12.897  -4.669   4.293  1.00  0.00           H
ATOM   1749 2HG2 ILE A 281     -13.223  -5.414   5.849  1.00  0.00           H
ATOM   1750 3HG2 ILE A 281     -14.552  -5.021   4.762  1.00  0.00           H
ATOM   1751 1HD1 ILE A 281     -13.415  -1.025   3.106  1.00  0.00           H
ATOM   1752 2HD1 ILE A 281     -12.253  -1.254   4.408  1.00  0.00           H
ATOM   1753 3HD1 ILE A 281     -12.581  -2.557   3.273  1.00  0.00           H
ATOM   1754  N   ASN A 282     -15.585  -1.518   8.412  1.00 78.75           N
ATOM   1755  CA  ASN A 282     -15.736  -0.438   9.399  1.00 79.01           C
ATOM   1756  C   ASN A 282     -15.526   0.973   8.809  1.00 79.10           C
ATOM   1757  O   ASN A 282     -15.359   1.942   9.548  1.00 79.17           O
ATOM   1758  CB  ASN A 282     -14.906  -0.702  10.684  1.00 78.90           C
ATOM   1759  CG  ASN A 282     -15.590  -0.216  11.966  1.00 79.62           C
ATOM   1760  OD1 ASN A 282     -16.115  -1.015  12.735  1.00 80.10           O
ATOM   1761  ND2 ASN A 282     -15.570   1.082  12.233  1.00 80.24           N
ATOM   1762  H   ASN A 282     -16.433  -2.023   8.183  1.00  0.00           H
ATOM   1763  HA  ASN A 282     -16.792  -0.482   9.671  1.00  0.00           H
ATOM   1764 2HB  ASN A 282     -14.742  -1.773  10.807  1.00  0.00           H
ATOM   1765  HB3 ASN A 282     -13.912  -0.259  10.605  1.00  0.00           H
ATOM   1766 1HD2 ASN A 282     -15.222   1.724  11.525  1.00  0.00           H
ATOM   1767 2HD2 ASN A 282     -15.996   1.435  13.076  1.00  0.00           H
ATOM   1768  N   GLN A 283     -15.543   1.107   7.481  1.00 79.20           N
ATOM   1769  CA  GLN A 283     -15.315   2.339   6.724  1.00 79.14           C
ATOM   1770  C   GLN A 283     -16.675   2.887   6.244  1.00 79.00           C
ATOM   1771  O   GLN A 283     -16.821   3.349   5.112  1.00 79.30           O
ATOM   1772  CB  GLN A 283     -14.408   2.015   5.510  1.00 78.99           C
ATOM   1773  CG  GLN A 283     -13.104   1.255   5.830  1.00 79.13           C
ATOM   1774  CD  GLN A 283     -12.286   1.855   6.971  1.00 80.12           C
ATOM   1775  OE1 GLN A 283     -11.954   3.035   6.957  1.00 80.61           O
ATOM   1776  NE2 GLN A 283     -11.966   1.050   7.977  1.00 80.92           N
ATOM   1777  H   GLN A 283     -15.839   0.297   6.939  1.00  0.00           H
ATOM   1778  HA  GLN A 283     -14.842   3.105   7.343  1.00  0.00           H
ATOM   1779 2HB  GLN A 283     -14.966   1.426   4.781  1.00  0.00           H
ATOM   1780  HB3 GLN A 283     -14.152   2.949   5.007  1.00  0.00           H
ATOM   1781 2HG  GLN A 283     -13.335   0.220   6.069  1.00  0.00           H
ATOM   1782  HG3 GLN A 283     -12.476   1.227   4.940  1.00  0.00           H
ATOM   1783 1HE2 GLN A 283     -12.320   0.094   8.000  1.00  0.00           H
ATOM   1784 2HE2 GLN A 283     -11.433   1.412   8.752  1.00  0.00           H
ATOM   1785  N   GLU A 284     -17.698   2.801   7.106  1.00 78.64           N
ATOM   1786  CA  GLU A 284     -19.103   3.105   6.824  1.00 78.28           C
ATOM   1787  C   GLU A 284     -19.340   4.568   6.387  1.00 77.95           C
ATOM   1788  O   GLU A 284     -20.260   4.853   5.626  1.00 77.69           O
ATOM   1789  CB  GLU A 284     -19.929   2.733   8.076  1.00 78.33           C
ATOM   1790  CG  GLU A 284     -21.459   2.733   7.865  1.00 78.52           C
ATOM   1791  CD  GLU A 284     -22.260   2.282   9.085  1.00 78.31           C
ATOM   1792  OE1 GLU A 284     -21.646   1.987  10.133  1.00 78.21           O
ATOM   1793  OE2 GLU A 284     -23.497   2.181   8.942  1.00 78.18           O1-
ATOM   1794  H   GLU A 284     -17.474   2.429   8.016  1.00  0.00           H
ATOM   1795  HA  GLU A 284     -19.408   2.461   5.997  1.00  0.00           H
ATOM   1796 2HB  GLU A 284     -19.630   1.740   8.414  1.00  0.00           H
ATOM   1797  HB3 GLU A 284     -19.677   3.415   8.890  1.00  0.00           H
ATOM   1798 2HG  GLU A 284     -21.812   3.724   7.576  1.00  0.00           H
ATOM   1799  HG3 GLU A 284     -21.709   2.056   7.050  1.00  0.00           H
ATOM   1800  N   SER A 285     -18.470   5.490   6.806  1.00 77.67           N
ATOM   1801  CA  SER A 285     -18.464   6.899   6.430  1.00 77.85           C
ATOM   1802  C   SER A 285     -18.094   7.140   4.950  1.00 77.82           C
ATOM   1803  O   SER A 285     -18.425   8.190   4.403  1.00 78.18           O
ATOM   1804  CB  SER A 285     -17.466   7.596   7.377  1.00 77.88           C
ATOM   1805  OG  SER A 285     -16.242   6.874   7.463  1.00 78.86           O
ATOM   1806  H   SER A 285     -17.673   5.201   7.356  1.00  0.00           H
ATOM   1807  HA  SER A 285     -19.460   7.317   6.589  1.00  0.00           H
ATOM   1808 2HB  SER A 285     -17.268   8.617   7.042  1.00  0.00           H
ATOM   1809  HB3 SER A 285     -17.895   7.677   8.377  1.00  0.00           H
ATOM   1810  HG  SER A 285     -15.640   7.376   8.001  1.00  0.00           H
ATOM   1811  N   CYS A 286     -17.460   6.169   4.275  1.00 77.84           N
ATOM   1812  CA  CYS A 286     -17.069   6.259   2.865  1.00 77.67           C
ATOM   1813  C   CYS A 286     -18.243   5.916   1.925  1.00 77.50           C
ATOM   1814  O   CYS A 286     -18.142   6.123   0.714  1.00 77.79           O
ATOM   1815  CB  CYS A 286     -15.914   5.273   2.600  1.00 77.82           C
ATOM   1816  SG  CYS A 286     -14.483   5.732   3.625  1.00 78.15           S
ATOM   1817  H   CYS A 286     -17.190   5.331   4.780  1.00  0.00           H
ATOM   1818  HA  CYS A 286     -16.732   7.271   2.636  1.00  0.00           H
ATOM   1819 2HB  CYS A 286     -16.208   4.248   2.819  1.00  0.00           H
ATOM   1820  HB3 CYS A 286     -15.612   5.298   1.551  1.00  0.00           H
ATOM   1821  HG  CYS A 286     -13.738   4.645   3.355  1.00  0.00           H
ATOM   1822  N   ILE A 287     -19.376   5.443   2.469  1.00 77.05           N
ATOM   1823  CA  ILE A 287     -20.604   5.142   1.732  1.00 76.30           C
ATOM   1824  C   ILE A 287     -21.265   6.446   1.227  1.00 76.04           C
ATOM   1825  O   ILE A 287     -21.870   6.450   0.155  1.00 75.86           O
ATOM   1826  CB  ILE A 287     -21.560   4.308   2.638  1.00 76.19           C
ATOM   1827  CG1 ILE A 287     -20.876   2.996   3.102  1.00 76.02           C
ATOM   1828  CG2 ILE A 287     -22.899   3.985   1.943  1.00 75.27           C
ATOM   1829  CD1 ILE A 287     -21.687   2.173   4.113  1.00 75.96           C
ATOM   1830  H   ILE A 287     -19.405   5.332   3.476  1.00  0.00           H
ATOM   1831  HA  ILE A 287     -20.339   4.538   0.863  1.00  0.00           H
ATOM   1832  HB  ILE A 287     -21.794   4.905   3.522  1.00  0.00           H
ATOM   1833 2HG1 ILE A 287     -20.639   2.387   2.234  1.00  0.00           H
ATOM   1834 HG13 ILE A 287     -19.915   3.212   3.567  1.00  0.00           H
ATOM   1835 1HG2 ILE A 287     -23.564   3.400   2.577  1.00  0.00           H
ATOM   1836 2HG2 ILE A 287     -23.458   4.883   1.679  1.00  0.00           H
ATOM   1837 3HG2 ILE A 287     -22.723   3.422   1.027  1.00  0.00           H
ATOM   1838 1HD1 ILE A 287     -21.081   1.370   4.531  1.00  0.00           H
ATOM   1839 2HD1 ILE A 287     -22.028   2.802   4.934  1.00  0.00           H
ATOM   1840 3HD1 ILE A 287     -22.564   1.709   3.666  1.00  0.00           H
ATOM   1841  N   GLU A 288     -21.106   7.559   1.959  1.00 75.58           N
ATOM   1842  CA  GLU A 288     -21.535   8.904   1.569  1.00 75.19           C
ATOM   1843  C   GLU A 288     -20.833   9.348   0.257  1.00 75.32           C
ATOM   1844  O   GLU A 288     -21.541   9.456  -0.747  1.00 75.34           O
ATOM   1845  CB  GLU A 288     -21.357   9.886   2.756  1.00 75.04           C
ATOM   1846  CG  GLU A 288     -22.510   9.871   3.782  1.00 75.07           C
ATOM   1847  CD  GLU A 288     -22.659   8.566   4.569  1.00 75.06           C
ATOM   1848  OE1 GLU A 288     -21.620   7.959   4.904  1.00 74.88           O
ATOM   1849  OE2 GLU A 288     -23.824   8.199   4.829  1.00 74.86           O1-
ATOM   1850  H   GLU A 288     -20.638   7.472   2.852  1.00  0.00           H
ATOM   1851  HA  GLU A 288     -22.600   8.852   1.337  1.00  0.00           H
ATOM   1852 2HB  GLU A 288     -20.426   9.696   3.288  1.00  0.00           H
ATOM   1853  HB3 GLU A 288     -21.278  10.903   2.368  1.00  0.00           H
ATOM   1854 2HG  GLU A 288     -22.355  10.671   4.506  1.00  0.00           H
ATOM   1855  HG3 GLU A 288     -23.445  10.102   3.272  1.00  0.00           H
ATOM   1856  N   PRO A 289     -19.482   9.501   0.189  1.00 75.32           N
ATOM   1857  CA  PRO A 289     -18.718   9.630  -1.066  1.00 75.37           C
ATOM   1858  C   PRO A 289     -19.102   8.656  -2.191  1.00 75.53           C
ATOM   1859  O   PRO A 289     -19.215   9.075  -3.341  1.00 75.45           O
ATOM   1860  CB  PRO A 289     -17.245   9.438  -0.676  1.00 75.29           C
ATOM   1861  CG  PRO A 289     -17.175   9.904   0.763  1.00 74.94           C
ATOM   1862  CD  PRO A 289     -18.568   9.618   1.329  1.00 75.00           C
ATOM   1863  HA  PRO A 289     -18.864  10.651  -1.422  1.00  0.00           H
ATOM   1864 2HB  PRO A 289     -16.959   8.386  -0.722  1.00  0.00           H
ATOM   1865  HB3 PRO A 289     -16.569   9.990  -1.330  1.00  0.00           H
ATOM   1866 2HG  PRO A 289     -16.379   9.421   1.329  1.00  0.00           H
ATOM   1867  HG3 PRO A 289     -16.987  10.979   0.783  1.00  0.00           H
ATOM   1868 2HD  PRO A 289     -18.573   8.695   1.901  1.00  0.00           H
ATOM   1869  HD3 PRO A 289     -18.849  10.438   1.988  1.00  0.00           H
ATOM   1870  N   LEU A 290     -19.307   7.366  -1.877  1.00 75.70           N
ATOM   1871  CA  LEU A 290     -19.713   6.339  -2.836  1.00 76.31           C
ATOM   1872  C   LEU A 290     -21.064   6.680  -3.487  1.00 76.95           C
ATOM   1873  O   LEU A 290     -21.161   6.701  -4.714  1.00 76.46           O
ATOM   1874  CB  LEU A 290     -19.748   4.968  -2.138  1.00 76.16           C
ATOM   1875  CG  LEU A 290     -20.044   3.757  -3.046  1.00 76.23           C
ATOM   1876  CD1 LEU A 290     -18.885   3.441  -4.006  1.00 76.18           C
ATOM   1877  CD2 LEU A 290     -20.366   2.545  -2.171  1.00 76.08           C
ATOM   1878  H   LEU A 290     -19.137   7.072  -0.921  1.00  0.00           H
ATOM   1879  HA  LEU A 290     -18.961   6.311  -3.622  1.00  0.00           H
ATOM   1880 2HB  LEU A 290     -18.805   4.799  -1.617  1.00  0.00           H
ATOM   1881  HB3 LEU A 290     -20.511   4.997  -1.364  1.00  0.00           H
ATOM   1882  HG  LEU A 290     -20.931   3.952  -3.649  1.00  0.00           H
ATOM   1883 1HD1 LEU A 290     -19.118   2.577  -4.629  1.00  0.00           H
ATOM   1884 2HD1 LEU A 290     -18.677   4.273  -4.679  1.00  0.00           H
ATOM   1885 3HD1 LEU A 290     -17.969   3.214  -3.461  1.00  0.00           H
ATOM   1886 1HD2 LEU A 290     -20.479   1.651  -2.776  1.00  0.00           H
ATOM   1887 2HD2 LEU A 290     -19.574   2.367  -1.449  1.00  0.00           H
ATOM   1888 3HD2 LEU A 290     -21.291   2.681  -1.611  1.00  0.00           H
ATOM   1889  N   ALA A 291     -22.076   7.028  -2.681  1.00 77.93           N
ATOM   1890  CA  ALA A 291     -23.386   7.467  -3.152  1.00 78.65           C
ATOM   1891  C   ALA A 291     -23.293   8.753  -3.988  1.00 79.31           C
ATOM   1892  O   ALA A 291     -23.885   8.829  -5.066  1.00 79.77           O
ATOM   1893  CB  ALA A 291     -24.316   7.687  -1.951  1.00 78.26           C
ATOM   1894  H   ALA A 291     -21.914   7.008  -1.676  1.00  0.00           H
ATOM   1895  HA  ALA A 291     -23.794   6.680  -3.786  1.00  0.00           H
ATOM   1896 1HB  ALA A 291     -25.316   7.959  -2.288  1.00  0.00           H
ATOM   1897 2HB  ALA A 291     -24.401   6.783  -1.347  1.00  0.00           H
ATOM   1898 3HB  ALA A 291     -23.958   8.484  -1.299  1.00  0.00           H
ATOM   1899  N   GLU A 292     -22.497   9.726  -3.525  1.00 79.98           N
ATOM   1900  CA  GLU A 292     -22.221  10.993  -4.201  1.00 80.58           C
ATOM   1901  C   GLU A 292     -21.521  10.791  -5.559  1.00 81.04           C
ATOM   1902  O   GLU A 292     -21.819  11.527  -6.499  1.00 81.38           O
ATOM   1903  CB  GLU A 292     -21.357  11.886  -3.289  1.00 80.35           C
ATOM   1904  CG  GLU A 292     -22.096  12.384  -2.028  1.00 81.06           C
ATOM   1905  CD  GLU A 292     -21.155  12.859  -0.919  1.00 82.62           C
ATOM   1906  OE1 GLU A 292     -20.029  13.293  -1.245  1.00 83.49           O
ATOM   1907  OE2 GLU A 292     -21.575  12.772   0.254  1.00 82.28           O1-
ATOM   1908  H   GLU A 292     -22.058   9.581  -2.618  1.00  0.00           H
ATOM   1909  HA  GLU A 292     -23.169  11.498  -4.388  1.00  0.00           H
ATOM   1910 2HB  GLU A 292     -20.453  11.346  -3.012  1.00  0.00           H
ATOM   1911  HB3 GLU A 292     -21.015  12.759  -3.848  1.00  0.00           H
ATOM   1912 2HG  GLU A 292     -22.777  13.195  -2.289  1.00  0.00           H
ATOM   1913  HG3 GLU A 292     -22.715  11.590  -1.612  1.00  0.00           H
ATOM   1914  N   SER A 293     -20.631   9.796  -5.687  1.00 81.52           N
ATOM   1915  CA  SER A 293     -19.921   9.482  -6.928  1.00 81.64           C
ATOM   1916  C   SER A 293     -20.861   8.882  -7.995  1.00 81.26           C
ATOM   1917  O   SER A 293     -20.799   9.292  -9.153  1.00 81.25           O
ATOM   1918  CB  SER A 293     -18.710   8.574  -6.618  1.00 81.70           C
ATOM   1919  OG  SER A 293     -19.025   7.224  -6.327  1.00 83.56           O
ATOM   1920  H   SER A 293     -20.356   9.301  -4.842  1.00  0.00           H
ATOM   1921  HA  SER A 293     -19.522  10.418  -7.323  1.00  0.00           H
ATOM   1922 2HB  SER A 293     -18.043   8.571  -7.480  1.00  0.00           H
ATOM   1923  HB3 SER A 293     -18.131   8.994  -5.795  1.00  0.00           H
ATOM   1924  HG  SER A 293     -19.719   7.185  -5.671  1.00  0.00           H
ATOM   1925  N   ILE A 294     -21.795   7.997  -7.605  1.00 80.68           N
ATOM   1926  CA  ILE A 294     -22.805   7.418  -8.502  1.00 80.85           C
ATOM   1927  C   ILE A 294     -23.787   8.530  -8.933  1.00 80.76           C
ATOM   1928  O   ILE A 294     -24.116   8.644 -10.114  1.00 80.87           O
ATOM   1929  CB  ILE A 294     -23.546   6.238  -7.798  1.00 81.02           C
ATOM   1930  CG1 ILE A 294     -22.575   5.119  -7.345  1.00 81.41           C
ATOM   1931  CG2 ILE A 294     -24.647   5.614  -8.689  1.00 80.07           C
ATOM   1932  CD1 ILE A 294     -23.145   4.196  -6.258  1.00 81.06           C
ATOM   1933  H   ILE A 294     -21.784   7.686  -6.643  1.00  0.00           H
ATOM   1934  HA  ILE A 294     -22.302   7.040  -9.394  1.00  0.00           H
ATOM   1935  HB  ILE A 294     -24.026   6.644  -6.907  1.00  0.00           H
ATOM   1936 2HG1 ILE A 294     -22.271   4.523  -8.206  1.00  0.00           H
ATOM   1937 HG13 ILE A 294     -21.653   5.544  -6.955  1.00  0.00           H
ATOM   1938 1HG2 ILE A 294     -25.165   4.799  -8.185  1.00  0.00           H
ATOM   1939 2HG2 ILE A 294     -25.412   6.333  -8.977  1.00  0.00           H
ATOM   1940 3HG2 ILE A 294     -24.223   5.215  -9.611  1.00  0.00           H
ATOM   1941 1HD1 ILE A 294     -22.390   3.478  -5.939  1.00  0.00           H
ATOM   1942 2HD1 ILE A 294     -23.451   4.762  -5.378  1.00  0.00           H
ATOM   1943 3HD1 ILE A 294     -24.004   3.628  -6.612  1.00  0.00           H
ATOM   1944  N   THR A 295     -24.186   9.395  -7.987  1.00 80.54           N
ATOM   1945  CA  THR A 295     -25.031  10.569  -8.212  1.00 80.69           C
ATOM   1946  C   THR A 295     -24.357  11.551  -9.199  1.00 81.44           C
ATOM   1947  O   THR A 295     -25.016  12.058 -10.108  1.00 81.32           O
ATOM   1948  CB  THR A 295     -25.312  11.248  -6.846  1.00 80.39           C
ATOM   1949  OG1 THR A 295     -25.911  10.333  -5.947  1.00 80.13           O
ATOM   1950  CG2 THR A 295     -26.277  12.434  -6.906  1.00 79.93           C
ATOM   1951  H   THR A 295     -23.865   9.224  -7.042  1.00  0.00           H
ATOM   1952  HA  THR A 295     -25.973  10.234  -8.652  1.00  0.00           H
ATOM   1953  HB  THR A 295     -24.378  11.601  -6.414  1.00  0.00           H
ATOM   1954  HG1 THR A 295     -25.249   9.703  -5.663  1.00  0.00           H
ATOM   1955 1HG2 THR A 295     -26.183  13.043  -6.011  1.00  0.00           H
ATOM   1956 2HG2 THR A 295     -26.103  13.086  -7.759  1.00  0.00           H
ATOM   1957 3HG2 THR A 295     -27.302  12.092  -6.952  1.00  0.00           H
ATOM   1958  N   ASP A 296     -23.041  11.783  -9.044  1.00 82.33           N
ATOM   1959  CA  ASP A 296     -22.194  12.562  -9.948  1.00 82.99           C
ATOM   1960  C   ASP A 296     -22.194  11.950 -11.356  1.00 83.13           C
ATOM   1961  O   ASP A 296     -22.593  12.635 -12.291  1.00 83.26           O
ATOM   1962  CB  ASP A 296     -20.777  12.762  -9.337  1.00 83.07           C
ATOM   1963  CG  ASP A 296     -19.643  12.997 -10.340  1.00 84.63           C
ATOM   1964  OD1 ASP A 296     -19.635  14.077 -10.965  1.00 87.46           O
ATOM   1965  OD2 ASP A 296     -18.829  12.070 -10.529  1.00 86.32           O1-
ATOM   1966  H   ASP A 296     -22.576  11.339  -8.260  1.00  0.00           H
ATOM   1967  HA  ASP A 296     -22.642  13.550 -10.061  1.00  0.00           H
ATOM   1968 2HB  ASP A 296     -20.792  13.589  -8.627  1.00  0.00           H
ATOM   1969  HB3 ASP A 296     -20.501  11.883  -8.761  1.00  0.00           H
ATOM   1970  N   VAL A 297     -21.799  10.675 -11.503  1.00 83.75           N
ATOM   1971  CA  VAL A 297     -21.784   9.925 -12.764  1.00 84.63           C
ATOM   1972  C   VAL A 297     -23.104  10.066 -13.549  1.00 84.77           C
ATOM   1973  O   VAL A 297     -23.078  10.425 -14.728  1.00 84.68           O
ATOM   1974  CB  VAL A 297     -21.321   8.461 -12.516  1.00 85.13           C
ATOM   1975  CG1 VAL A 297     -21.595   7.502 -13.694  1.00 84.28           C
ATOM   1976  CG2 VAL A 297     -19.825   8.412 -12.151  1.00 85.76           C
ATOM   1977  H   VAL A 297     -21.477  10.188 -10.669  1.00  0.00           H
ATOM   1978  HA  VAL A 297     -21.027  10.403 -13.390  1.00  0.00           H
ATOM   1979  HB  VAL A 297     -21.879   8.076 -11.661  1.00  0.00           H
ATOM   1980 1HG1 VAL A 297     -21.142   6.527 -13.528  1.00  0.00           H
ATOM   1981 2HG1 VAL A 297     -22.663   7.328 -13.835  1.00  0.00           H
ATOM   1982 3HG1 VAL A 297     -21.196   7.896 -14.628  1.00  0.00           H
ATOM   1983 1HG2 VAL A 297     -19.551   7.435 -11.755  1.00  0.00           H
ATOM   1984 2HG2 VAL A 297     -19.195   8.605 -13.020  1.00  0.00           H
ATOM   1985 3HG2 VAL A 297     -19.560   9.146 -11.390  1.00  0.00           H
ATOM   1986  N   LEU A 298     -24.242   9.883 -12.868  1.00 84.81           N
ATOM   1987  CA  LEU A 298     -25.584  10.160 -13.375  1.00 84.83           C
ATOM   1988  C   LEU A 298     -25.746  11.623 -13.831  1.00 84.65           C
ATOM   1989  O   LEU A 298     -25.864  11.891 -15.026  1.00 84.92           O
ATOM   1990  CB  LEU A 298     -26.641   9.774 -12.308  1.00 84.92           C
ATOM   1991  CG  LEU A 298     -27.255   8.370 -12.481  1.00 86.71           C
ATOM   1992  CD1 LEU A 298     -26.227   7.240 -12.306  1.00 87.58           C
ATOM   1993  CD2 LEU A 298     -28.429   8.193 -11.505  1.00 87.63           C
ATOM   1994  H   LEU A 298     -24.160   9.591 -11.898  1.00  0.00           H
ATOM   1995  HA  LEU A 298     -25.738   9.545 -14.263  1.00  0.00           H
ATOM   1996 2HB  LEU A 298     -26.229   9.881 -11.304  1.00  0.00           H
ATOM   1997  HB3 LEU A 298     -27.467  10.486 -12.338  1.00  0.00           H
ATOM   1998  HG  LEU A 298     -27.660   8.299 -13.492  1.00  0.00           H
ATOM   1999 1HD1 LEU A 298     -26.671   6.267 -12.506  1.00  0.00           H
ATOM   2000 2HD1 LEU A 298     -25.382   7.347 -12.986  1.00  0.00           H
ATOM   2001 3HD1 LEU A 298     -25.837   7.210 -11.290  1.00  0.00           H
ATOM   2002 1HD2 LEU A 298     -28.901   7.219 -11.614  1.00  0.00           H
ATOM   2003 2HD2 LEU A 298     -28.096   8.284 -10.471  1.00  0.00           H
ATOM   2004 3HD2 LEU A 298     -29.202   8.945 -11.670  1.00  0.00           H
ATOM   2005  N   VAL A 299     -25.763  12.572 -12.891  1.00 84.10           N
ATOM   2006  CA  VAL A 299     -26.208  13.950 -13.116  1.00 83.34           C
ATOM   2007  C   VAL A 299     -25.162  14.806 -13.874  1.00 83.35           C
ATOM   2008  O   VAL A 299     -25.500  15.877 -14.381  1.00 83.40           O
ATOM   2009  CB  VAL A 299     -26.627  14.538 -11.737  1.00 83.19           C
ATOM   2010  CG1 VAL A 299     -27.076  16.012 -11.775  1.00 83.31           C
ATOM   2011  CG2 VAL A 299     -27.765  13.696 -11.119  1.00 82.73           C
ATOM   2012  H   VAL A 299     -25.551  12.302 -11.933  1.00  0.00           H
ATOM   2013  HA  VAL A 299     -27.092  13.927 -13.755  1.00  0.00           H
ATOM   2014  HB  VAL A 299     -25.767  14.481 -11.068  1.00  0.00           H
ATOM   2015 1HG1 VAL A 299     -27.477  16.330 -10.814  1.00  0.00           H
ATOM   2016 2HG1 VAL A 299     -26.242  16.676 -11.998  1.00  0.00           H
ATOM   2017 3HG1 VAL A 299     -27.848  16.175 -12.527  1.00  0.00           H
ATOM   2018 1HG2 VAL A 299     -28.055  14.081 -10.149  1.00  0.00           H
ATOM   2019 2HG2 VAL A 299     -28.654  13.705 -11.751  1.00  0.00           H
ATOM   2020 3HG2 VAL A 299     -27.486  12.655 -10.962  1.00  0.00           H
ATOM   2021  N   ARG A 300     -23.920  14.326 -14.016  1.00 83.13           N
ATOM   2022  CA  ARG A 300     -22.894  14.901 -14.877  1.00 83.23           C
ATOM   2023  C   ARG A 300     -23.051  14.363 -16.310  1.00 82.35           C
ATOM   2024  O   ARG A 300     -23.199  15.163 -17.232  1.00 82.39           O
ATOM   2025  CB  ARG A 300     -21.495  14.533 -14.327  1.00 83.06           C
ATOM   2026  CG  ARG A 300     -20.292  15.050 -15.141  1.00 84.64           C
ATOM   2027  CD  ARG A 300     -18.952  14.993 -14.383  1.00 85.22           C
ATOM   2028  NE  ARG A 300     -18.781  13.756 -13.605  1.00 89.06           N
ATOM   2029  CZ  ARG A 300     -18.275  12.587 -14.025  1.00 90.00           C
ATOM   2030  NH1 ARG A 300     -17.886  12.416 -15.293  1.00 89.25           N
ATOM   2031  NH2 ARG A 300     -18.162  11.577 -13.159  1.00 90.83           N1+
ATOM   2032  H   ARG A 300     -23.677  13.488 -13.490  1.00  0.00           H
ATOM   2033  HA  ARG A 300     -22.992  15.989 -14.896  1.00  0.00           H
ATOM   2034 2HB  ARG A 300     -21.420  14.913 -13.306  1.00  0.00           H
ATOM   2035  HB3 ARG A 300     -21.398  13.450 -14.258  1.00  0.00           H
ATOM   2036 2HG  ARG A 300     -20.202  14.495 -16.075  1.00  0.00           H
ATOM   2037  HG3 ARG A 300     -20.475  16.087 -15.426  1.00  0.00           H
ATOM   2038 2HD  ARG A 300     -18.110  15.140 -15.060  1.00  0.00           H
ATOM   2039  HD3 ARG A 300     -18.915  15.817 -13.669  1.00  0.00           H
ATOM   2040  HE  ARG A 300     -19.081  13.830 -12.625  1.00  0.00           H
ATOM   2041 1HH1 ARG A 300     -17.962  13.174 -15.953  1.00  0.00           H
ATOM   2042 2HH1 ARG A 300     -17.504  11.537 -15.610  1.00  0.00           H
ATOM   2043 1HH2 ARG A 300     -18.415  11.720 -12.173  1.00  0.00           H
ATOM   2044 2HH2 ARG A 300     -17.784  10.682 -13.427  1.00  0.00           H
ATOM   2045  N   THR A 301     -22.990  13.037 -16.524  1.00 81.64           N
ATOM   2046  CA  THR A 301     -22.848  12.485 -17.877  1.00 81.25           C
ATOM   2047  C   THR A 301     -24.214  12.245 -18.547  1.00 80.87           C
ATOM   2048  O   THR A 301     -24.326  12.382 -19.765  1.00 81.02           O
ATOM   2049  CB  THR A 301     -22.000  11.180 -17.847  1.00 81.22           C
ATOM   2050  OG1 THR A 301     -22.657  10.047 -17.308  1.00 81.36           O
ATOM   2051  CG2 THR A 301     -20.649  11.341 -17.132  1.00 81.37           C
ATOM   2052  H   THR A 301     -22.952  12.398 -15.738  1.00  0.00           H
ATOM   2053  HA  THR A 301     -22.305  13.198 -18.502  1.00  0.00           H
ATOM   2054  HB  THR A 301     -21.787  10.922 -18.886  1.00  0.00           H
ATOM   2055  HG1 THR A 301     -22.811  10.185 -16.369  1.00  0.00           H
ATOM   2056 1HG2 THR A 301     -20.037  10.446 -17.248  1.00  0.00           H
ATOM   2057 2HG2 THR A 301     -20.086  12.178 -17.545  1.00  0.00           H
ATOM   2058 3HG2 THR A 301     -20.769  11.517 -16.062  1.00  0.00           H
ATOM   2059  N   LYS A 302     -25.258  11.915 -17.774  1.00 80.33           N
ATOM   2060  CA  LYS A 302     -26.598  11.576 -18.263  1.00 79.71           C
ATOM   2061  C   LYS A 302     -27.572  12.732 -17.983  1.00 79.58           C
ATOM   2062  O   LYS A 302     -28.784  12.548 -18.046  1.00 79.39           O
ATOM   2063  CB  LYS A 302     -27.103  10.283 -17.573  1.00 79.68           C
ATOM   2064  CG  LYS A 302     -26.089   9.122 -17.534  1.00 79.20           C
ATOM   2065  CD  LYS A 302     -25.465   8.804 -18.904  1.00 79.58           C
ATOM   2066  CE  LYS A 302     -24.579   7.559 -18.876  1.00 79.86           C
ATOM   2067  NZ  LYS A 302     -23.951   7.325 -20.184  1.00 79.35           N1+
ATOM   2068  H   LYS A 302     -25.133  11.862 -16.765  1.00  0.00           H
ATOM   2069  HA  LYS A 302     -26.588  11.414 -19.342  1.00  0.00           H
ATOM   2070 2HB  LYS A 302     -27.420  10.497 -16.552  1.00  0.00           H
ATOM   2071  HB3 LYS A 302     -28.004   9.944 -18.086  1.00  0.00           H
ATOM   2072 2HG  LYS A 302     -25.298   9.349 -16.819  1.00  0.00           H
ATOM   2073  HG3 LYS A 302     -26.593   8.236 -17.146  1.00  0.00           H
ATOM   2074 2HD  LYS A 302     -26.251   8.685 -19.647  1.00  0.00           H
ATOM   2075  HD3 LYS A 302     -24.858   9.638 -19.247  1.00  0.00           H
ATOM   2076 2HE  LYS A 302     -23.798   7.658 -18.121  1.00  0.00           H
ATOM   2077  HE3 LYS A 302     -25.178   6.689 -18.617  1.00  0.00           H
ATOM   2078 1HZ  LYS A 302     -23.371   8.114 -20.428  1.00  0.00           H
ATOM   2079 2HZ  LYS A 302     -23.389   6.488 -20.138  1.00  0.00           H
ATOM   2080 3HZ  LYS A 302     -24.678   7.207 -20.876  1.00  0.00           H
ATOM   2081  N   ARG A 303     -27.035  13.921 -17.687  1.00 79.55           N
ATOM   2082  CA  ARG A 303     -27.691  15.166 -17.299  1.00 79.37           C
ATOM   2083  C   ARG A 303     -28.981  15.470 -18.080  1.00 79.14           C
ATOM   2084  O   ARG A 303     -30.073  15.508 -17.516  1.00 78.92           O
ATOM   2085  CB  ARG A 303     -26.634  16.283 -17.390  1.00 79.62           C
ATOM   2086  CG  ARG A 303     -27.059  17.626 -16.783  1.00 80.42           C
ATOM   2087  CD  ARG A 303     -25.864  18.580 -16.664  1.00 81.55           C
ATOM   2088  NE  ARG A 303     -26.229  19.795 -15.928  1.00 83.20           N
ATOM   2089  CZ  ARG A 303     -26.264  19.920 -14.593  1.00 84.14           C
ATOM   2090  NH1 ARG A 303     -25.965  18.893 -13.789  1.00 84.10           N
ATOM   2091  NH2 ARG A 303     -26.619  21.092 -14.061  1.00 84.12           N1+
ATOM   2092  H   ARG A 303     -26.025  13.917 -17.661  1.00  0.00           H
ATOM   2093  HA  ARG A 303     -27.973  15.045 -16.251  1.00  0.00           H
ATOM   2094 2HB  ARG A 303     -25.732  15.946 -16.883  1.00  0.00           H
ATOM   2095  HB3 ARG A 303     -26.337  16.438 -18.428  1.00  0.00           H
ATOM   2096 2HG  ARG A 303     -27.845  18.083 -17.385  1.00  0.00           H
ATOM   2097  HG3 ARG A 303     -27.484  17.454 -15.793  1.00  0.00           H
ATOM   2098 2HD  ARG A 303     -25.022  18.097 -16.166  1.00  0.00           H
ATOM   2099  HD3 ARG A 303     -25.514  18.864 -17.657  1.00  0.00           H
ATOM   2100  HE  ARG A 303     -26.493  20.586 -16.500  1.00  0.00           H
ATOM   2101 1HH1 ARG A 303     -25.722  17.982 -14.158  1.00  0.00           H
ATOM   2102 2HH1 ARG A 303     -26.028  19.000 -12.771  1.00  0.00           H
ATOM   2103 1HH2 ARG A 303     -26.842  21.886 -14.644  1.00  0.00           H
ATOM   2104 2HH2 ARG A 303     -26.718  21.199 -13.048  1.00  0.00           H
ATOM   2105  N   ASP A 304     -28.844  15.619 -19.401  1.00 78.99           N
ATOM   2106  CA  ASP A 304     -29.918  15.967 -20.333  1.00 78.90           C
ATOM   2107  C   ASP A 304     -30.897  14.804 -20.552  1.00 78.99           C
ATOM   2108  O   ASP A 304     -32.056  15.038 -20.888  1.00 78.80           O
ATOM   2109  CB  ASP A 304     -29.325  16.355 -21.711  1.00 78.70           C
ATOM   2110  CG  ASP A 304     -28.252  17.442 -21.646  1.00 78.96           C
ATOM   2111  OD1 ASP A 304     -28.583  18.600 -21.972  1.00 79.14           O
ATOM   2112  OD2 ASP A 304     -27.113  17.101 -21.261  1.00 79.25           O1-
ATOM   2113  H   ASP A 304     -27.907  15.598 -19.781  1.00  0.00           H
ATOM   2114  HA  ASP A 304     -30.471  16.817 -19.928  1.00  0.00           H
ATOM   2115 2HB  ASP A 304     -28.884  15.482 -22.194  1.00  0.00           H
ATOM   2116  HB3 ASP A 304     -30.124  16.693 -22.373  1.00  0.00           H
ATOM   2117  N   TRP A 305     -30.452  13.557 -20.345  1.00 79.01           N
ATOM   2118  CA  TRP A 305     -31.286  12.361 -20.422  1.00 79.08           C
ATOM   2119  C   TRP A 305     -32.162  12.277 -19.162  1.00 79.55           C
ATOM   2120  O   TRP A 305     -33.370  12.100 -19.281  1.00 79.56           O
ATOM   2121  CB  TRP A 305     -30.388  11.112 -20.560  1.00 78.54           C
ATOM   2122  CG  TRP A 305     -31.081   9.789 -20.697  1.00 78.04           C
ATOM   2123  CD1 TRP A 305     -31.530   9.251 -21.853  1.00 77.69           C
ATOM   2124  CD2 TRP A 305     -31.368   8.803 -19.659  1.00 77.74           C
ATOM   2125  NE1 TRP A 305     -32.074   8.007 -21.602  1.00 78.12           N
ATOM   2126  CE3 TRP A 305     -31.163   8.745 -18.261  1.00 77.05           C
ATOM   2127  CE2 TRP A 305     -31.984   7.668 -20.269  1.00 78.25           C
ATOM   2128  CZ3 TRP A 305     -31.549   7.617 -17.511  1.00 77.37           C
ATOM   2129  CZ2 TRP A 305     -32.361   6.532 -19.535  1.00 77.87           C
ATOM   2130  CH2 TRP A 305     -32.138   6.508 -18.147  1.00 77.30           C
ATOM   2131  H   TRP A 305     -29.527  13.462 -19.947  1.00  0.00           H
ATOM   2132  HA  TRP A 305     -31.936  12.425 -21.296  1.00  0.00           H
ATOM   2133 2HB  TRP A 305     -29.758  11.234 -21.440  1.00  0.00           H
ATOM   2134  HB3 TRP A 305     -29.703  11.018 -19.721  1.00  0.00           H
ATOM   2135  HD1 TRP A 305     -31.454   9.729 -22.820  1.00  0.00           H
ATOM   2136  HE1 TRP A 305     -32.441   7.410 -22.335  1.00  0.00           H
ATOM   2137  HE3 TRP A 305     -30.709   9.586 -17.760  1.00  0.00           H
ATOM   2138  HZ3 TRP A 305     -31.405   7.605 -16.439  1.00  0.00           H
ATOM   2139  HZ2 TRP A 305     -32.833   5.695 -20.028  1.00  0.00           H
ATOM   2140  HH2 TRP A 305     -32.437   5.651 -17.563  1.00  0.00           H
ATOM   2141  N   LEU A 306     -31.595  12.501 -17.968  1.00 80.16           N
ATOM   2142  CA  LEU A 306     -32.314  12.518 -16.691  1.00 80.53           C
ATOM   2143  C   LEU A 306     -33.384  13.624 -16.632  1.00 80.45           C
ATOM   2144  O   LEU A 306     -34.465  13.395 -16.095  1.00 80.36           O
ATOM   2145  CB  LEU A 306     -31.319  12.670 -15.524  1.00 80.77           C
ATOM   2146  CG  LEU A 306     -30.413  11.441 -15.300  1.00 81.93           C
ATOM   2147  CD1 LEU A 306     -29.205  11.808 -14.437  1.00 82.28           C
ATOM   2148  CD2 LEU A 306     -31.171  10.260 -14.673  1.00 82.64           C
ATOM   2149  H   LEU A 306     -30.587  12.647 -17.942  1.00  0.00           H
ATOM   2150  HA  LEU A 306     -32.838  11.568 -16.593  1.00  0.00           H
ATOM   2151 2HB  LEU A 306     -30.705  13.555 -15.702  1.00  0.00           H
ATOM   2152  HB3 LEU A 306     -31.862  12.871 -14.599  1.00  0.00           H
ATOM   2153  HG  LEU A 306     -30.019  11.115 -16.260  1.00  0.00           H
ATOM   2154 1HD1 LEU A 306     -28.550  10.946 -14.322  1.00  0.00           H
ATOM   2155 2HD1 LEU A 306     -28.622  12.601 -14.902  1.00  0.00           H
ATOM   2156 3HD1 LEU A 306     -29.504  12.139 -13.442  1.00  0.00           H
ATOM   2157 1HD2 LEU A 306     -30.513   9.403 -14.523  1.00  0.00           H
ATOM   2158 2HD2 LEU A 306     -31.588  10.526 -13.701  1.00  0.00           H
ATOM   2159 3HD2 LEU A 306     -31.993   9.921 -15.304  1.00  0.00           H
ATOM   2160  N   VAL A 307     -33.128  14.787 -17.249  1.00 80.31           N
ATOM   2161  CA  VAL A 307     -34.114  15.852 -17.464  1.00 80.30           C
ATOM   2162  C   VAL A 307     -35.307  15.360 -18.319  1.00 80.34           C
ATOM   2163  O   VAL A 307     -36.457  15.625 -17.972  1.00 80.39           O
ATOM   2164  CB  VAL A 307     -33.399  17.101 -18.057  1.00 80.40           C
ATOM   2165  CG1 VAL A 307     -34.346  18.182 -18.618  1.00 80.16           C
ATOM   2166  CG2 VAL A 307     -32.471  17.753 -17.013  1.00 80.12           C
ATOM   2167  H   VAL A 307     -32.193  14.923 -17.614  1.00  0.00           H
ATOM   2168  HA  VAL A 307     -34.528  16.123 -16.490  1.00  0.00           H
ATOM   2169  HB  VAL A 307     -32.778  16.767 -18.889  1.00  0.00           H
ATOM   2170 1HG1 VAL A 307     -33.787  19.058 -18.951  1.00  0.00           H
ATOM   2171 2HG1 VAL A 307     -34.909  17.826 -19.481  1.00  0.00           H
ATOM   2172 3HG1 VAL A 307     -35.061  18.514 -17.864  1.00  0.00           H
ATOM   2173 1HG2 VAL A 307     -31.856  18.533 -17.463  1.00  0.00           H
ATOM   2174 2HG2 VAL A 307     -33.045  18.209 -16.205  1.00  0.00           H
ATOM   2175 3HG2 VAL A 307     -31.795  17.035 -16.554  1.00  0.00           H
ATOM   2176  N   LYS A 308     -35.054  14.599 -19.393  1.00 80.35           N
ATOM   2177  CA  LYS A 308     -36.087  14.037 -20.272  1.00 80.50           C
ATOM   2178  C   LYS A 308     -36.842  12.870 -19.603  1.00 80.69           C
ATOM   2179  O   LYS A 308     -38.027  12.678 -19.868  1.00 80.57           O
ATOM   2180  CB  LYS A 308     -35.431  13.547 -21.579  1.00 80.56           C
ATOM   2181  CG  LYS A 308     -34.892  14.701 -22.445  1.00 80.41           C
ATOM   2182  CD  LYS A 308     -33.907  14.226 -23.525  1.00 80.29           C
ATOM   2183  CE  LYS A 308     -33.186  15.394 -24.211  1.00 80.68           C
ATOM   2184  NZ  LYS A 308     -32.215  14.914 -25.207  1.00 79.97           N1+
ATOM   2185  H   LYS A 308     -34.089  14.374 -19.601  1.00  0.00           H
ATOM   2186  HA  LYS A 308     -36.819  14.812 -20.508  1.00  0.00           H
ATOM   2187 2HB  LYS A 308     -34.629  12.847 -21.347  1.00  0.00           H
ATOM   2188  HB3 LYS A 308     -36.153  12.978 -22.169  1.00  0.00           H
ATOM   2189 2HG  LYS A 308     -35.723  15.237 -22.904  1.00  0.00           H
ATOM   2190  HG3 LYS A 308     -34.389  15.430 -21.811  1.00  0.00           H
ATOM   2191 2HD  LYS A 308     -33.159  13.577 -23.069  1.00  0.00           H
ATOM   2192  HD3 LYS A 308     -34.434  13.621 -24.264  1.00  0.00           H
ATOM   2193 2HE  LYS A 308     -33.903  16.050 -24.705  1.00  0.00           H
ATOM   2194  HE3 LYS A 308     -32.653  15.996 -23.474  1.00  0.00           H
ATOM   2195 1HZ  LYS A 308     -31.756  15.702 -25.638  1.00  0.00           H
ATOM   2196 2HZ  LYS A 308     -31.526  14.333 -24.754  1.00  0.00           H
ATOM   2197 3HZ  LYS A 308     -32.694  14.377 -25.915  1.00  0.00           H
ATOM   2198  N   GLN A 309     -36.194  12.143 -18.682  1.00 81.20           N
ATOM   2199  CA  GLN A 309     -36.818  11.138 -17.816  1.00 81.62           C
ATOM   2200  C   GLN A 309     -37.646  11.789 -16.681  1.00 81.78           C
ATOM   2201  O   GLN A 309     -38.375  11.079 -15.990  1.00 81.84           O
ATOM   2202  CB  GLN A 309     -35.721  10.262 -17.169  1.00 81.43           C
ATOM   2203  CG  GLN A 309     -34.894   9.392 -18.140  1.00 82.33           C
ATOM   2204  CD  GLN A 309     -35.676   8.240 -18.760  1.00 83.15           C
ATOM   2205  OE1 GLN A 309     -36.491   7.606 -18.097  1.00 83.92           O
ATOM   2206  NE2 GLN A 309     -35.428   7.936 -20.026  1.00 82.79           N
ATOM   2207  H   GLN A 309     -35.196  12.305 -18.581  1.00  0.00           H
ATOM   2208  HA  GLN A 309     -37.492  10.512 -18.405  1.00  0.00           H
ATOM   2209 2HB  GLN A 309     -35.041  10.892 -16.599  1.00  0.00           H
ATOM   2210  HB3 GLN A 309     -36.181   9.608 -16.427  1.00  0.00           H
ATOM   2211 2HG  GLN A 309     -34.464   9.991 -18.936  1.00  0.00           H
ATOM   2212  HG3 GLN A 309     -34.055   8.959 -17.597  1.00  0.00           H
ATOM   2213 1HE2 GLN A 309     -34.694   8.417 -20.528  1.00  0.00           H
ATOM   2214 2HE2 GLN A 309     -35.922   7.171 -20.457  1.00  0.00           H
ATOM   2215  N   ARG A 310     -37.553  13.121 -16.507  1.00 81.98           N
ATOM   2216  CA  ARG A 310     -38.246  13.999 -15.546  1.00 82.24           C
ATOM   2217  C   ARG A 310     -37.597  13.984 -14.150  1.00 82.43           C
ATOM   2218  O   ARG A 310     -38.144  14.537 -13.198  1.00 82.61           O
ATOM   2219  CB  ARG A 310     -39.779  13.779 -15.491  1.00 82.19           C
ATOM   2220  CG  ARG A 310     -40.515  13.837 -16.849  1.00 82.77           C
ATOM   2221  CD  ARG A 310     -41.621  12.776 -16.954  1.00 84.07           C
ATOM   2222  NE  ARG A 310     -41.015  11.442 -17.023  1.00 85.77           N
ATOM   2223  CZ  ARG A 310     -41.583  10.286 -17.380  1.00 86.59           C
ATOM   2224  NH1 ARG A 310     -42.878  10.203 -17.700  1.00 86.85           N
ATOM   2225  NH2 ARG A 310     -40.819   9.194 -17.410  1.00 86.24           N1+
ATOM   2226  H   ARG A 310     -36.900  13.594 -17.119  1.00  0.00           H
ATOM   2227  HA  ARG A 310     -38.087  15.012 -15.917  1.00  0.00           H
ATOM   2228 2HB  ARG A 310     -39.967  12.829 -14.995  1.00  0.00           H
ATOM   2229  HB3 ARG A 310     -40.229  14.516 -14.825  1.00  0.00           H
ATOM   2230 2HG  ARG A 310     -40.938  14.832 -16.991  1.00  0.00           H
ATOM   2231  HG3 ARG A 310     -39.821  13.700 -17.679  1.00  0.00           H
ATOM   2232 2HD  ARG A 310     -42.305  12.830 -16.106  1.00  0.00           H
ATOM   2233  HD3 ARG A 310     -42.207  12.943 -17.858  1.00  0.00           H
ATOM   2234  HE  ARG A 310     -40.057  11.409 -16.682  1.00  0.00           H
ATOM   2235 1HH1 ARG A 310     -43.467  11.022 -17.687  1.00  0.00           H
ATOM   2236 2HH1 ARG A 310     -43.302   9.300 -17.890  1.00  0.00           H
ATOM   2237 1HH2 ARG A 310     -39.844   9.234 -17.150  1.00  0.00           H
ATOM   2238 2HH2 ARG A 310     -41.203   8.304 -17.728  1.00  0.00           H
ATOM   2239  N   GLY A 311     -36.452  13.315 -14.019  1.00 82.38           N
ATOM   2240  CA  GLY A 311     -35.903  12.810 -12.778  1.00 82.87           C
ATOM   2241  C   GLY A 311     -35.880  11.291 -12.915  1.00 82.99           C
ATOM   2242  O   GLY A 311     -35.484  10.771 -13.959  1.00 83.11           O
ATOM   2243  H   GLY A 311     -36.029  12.938 -14.861  1.00  0.00           H
ATOM   2244 2HA  GLY A 311     -34.887  13.182 -12.644  1.00  0.00           H
ATOM   2245  HA3 GLY A 311     -36.492  13.117 -11.914  1.00  0.00           H
ATOM   2246  N   TRP A 312     -36.326  10.576 -11.881  1.00 82.98           N
ATOM   2247  CA  TRP A 312     -36.344   9.115 -11.830  1.00 82.76           C
ATOM   2248  C   TRP A 312     -37.746   8.544 -12.115  1.00 82.11           C
ATOM   2249  O   TRP A 312     -37.968   7.345 -11.950  1.00 81.83           O
ATOM   2250  CB  TRP A 312     -35.824   8.644 -10.456  1.00 83.51           C
ATOM   2251  CG  TRP A 312     -34.354   8.822 -10.201  1.00 84.43           C
ATOM   2252  CD1 TRP A 312     -33.665   9.987 -10.274  1.00 84.81           C
ATOM   2253  CD2 TRP A 312     -33.376   7.814  -9.794  1.00 84.33           C
ATOM   2254  NE1 TRP A 312     -32.346   9.766  -9.946  1.00 83.71           N
ATOM   2255  CE3 TRP A 312     -33.421   6.422  -9.541  1.00 84.52           C
ATOM   2256  CE2 TRP A 312     -32.122   8.460  -9.589  1.00 84.18           C
ATOM   2257  CZ3 TRP A 312     -32.294   5.728  -9.053  1.00 84.66           C
ATOM   2258  CZ2 TRP A 312     -30.994   7.786  -9.101  1.00 84.90           C
ATOM   2259  CH2 TRP A 312     -31.090   6.417  -8.811  1.00 84.75           C
ATOM   2260  H   TRP A 312     -36.603  11.071 -11.033  1.00  0.00           H
ATOM   2261  HA  TRP A 312     -35.690   8.693 -12.592  1.00  0.00           H
ATOM   2262 2HB  TRP A 312     -36.382   9.121  -9.649  1.00  0.00           H
ATOM   2263  HB3 TRP A 312     -36.009   7.576 -10.351  1.00  0.00           H
ATOM   2264  HD1 TRP A 312     -34.094  10.942 -10.535  1.00  0.00           H
ATOM   2265  HE1 TRP A 312     -31.624  10.502  -9.908  1.00  0.00           H
ATOM   2266  HE3 TRP A 312     -34.342   5.887  -9.700  1.00  0.00           H
ATOM   2267  HZ3 TRP A 312     -32.366   4.672  -8.839  1.00  0.00           H
ATOM   2268  HZ2 TRP A 312     -30.071   8.318  -8.933  1.00  0.00           H
ATOM   2269  HH2 TRP A 312     -30.236   5.907  -8.398  1.00  0.00           H
ATOM   2270  N   ASP A 313     -38.685   9.361 -12.620  1.00 81.34           N
ATOM   2271  CA  ASP A 313     -40.058   8.965 -12.975  1.00 80.78           C
ATOM   2272  C   ASP A 313     -40.144   7.867 -14.046  1.00 80.34           C
ATOM   2273  O   ASP A 313     -41.129   7.132 -14.094  1.00 79.94           O
ATOM   2274  CB  ASP A 313     -40.878  10.180 -13.459  1.00 80.98           C
ATOM   2275  CG  ASP A 313     -41.189  11.174 -12.350  1.00 81.41           C
ATOM   2276  OD1 ASP A 313     -41.991  10.795 -11.468  1.00 82.14           O
ATOM   2277  OD2 ASP A 313     -40.632  12.288 -12.405  1.00 81.46           O1-
ATOM   2278  H   ASP A 313     -38.432  10.331 -12.743  1.00  0.00           H
ATOM   2279  HA  ASP A 313     -40.516   8.554 -12.072  1.00  0.00           H
ATOM   2280 2HB  ASP A 313     -40.352  10.685 -14.267  1.00  0.00           H
ATOM   2281  HB3 ASP A 313     -41.831   9.859 -13.882  1.00  0.00           H
ATOM   2282  N   GLY A 314     -39.095   7.709 -14.860  1.00 80.10           N
ATOM   2283  CA  GLY A 314     -39.038   6.725 -15.934  1.00 80.10           C
ATOM   2284  C   GLY A 314     -38.344   5.431 -15.504  1.00 80.11           C
ATOM   2285  O   GLY A 314     -38.404   4.443 -16.235  1.00 79.99           O
ATOM   2286  H   GLY A 314     -38.330   8.363 -14.762  1.00  0.00           H
ATOM   2287 2HA  GLY A 314     -40.035   6.487 -16.303  1.00  0.00           H
ATOM   2288  HA3 GLY A 314     -38.502   7.153 -16.776  1.00  0.00           H
ATOM   2289  N   PHE A 315     -37.801   5.379 -14.276  1.00 80.29           N
ATOM   2290  CA  PHE A 315     -37.309   4.165 -13.615  1.00 80.73           C
ATOM   2291  C   PHE A 315     -38.479   3.179 -13.448  1.00 81.06           C
ATOM   2292  O   PHE A 315     -38.377   1.998 -13.775  1.00 81.04           O
ATOM   2293  CB  PHE A 315     -36.717   4.566 -12.240  1.00 80.59           C
ATOM   2294  CG  PHE A 315     -35.944   3.510 -11.465  1.00 80.77           C
ATOM   2295  CD1 PHE A 315     -34.543   3.615 -11.357  1.00 81.41           C
ATOM   2296  CD2 PHE A 315     -36.611   2.457 -10.804  1.00 81.19           C
ATOM   2297  CE1 PHE A 315     -33.811   2.674 -10.612  1.00 81.30           C
ATOM   2298  CE2 PHE A 315     -35.875   1.502 -10.077  1.00 80.81           C
ATOM   2299  CZ  PHE A 315     -34.478   1.609  -9.981  1.00 80.40           C
ATOM   2300  H   PHE A 315     -37.829   6.224 -13.718  1.00  0.00           H
ATOM   2301  HA  PHE A 315     -36.534   3.710 -14.235  1.00  0.00           H
ATOM   2302 2HB  PHE A 315     -36.058   5.424 -12.378  1.00  0.00           H
ATOM   2303  HB3 PHE A 315     -37.512   4.912 -11.578  1.00  0.00           H
ATOM   2304  HD1 PHE A 315     -34.024   4.437 -11.823  1.00  0.00           H
ATOM   2305  HD2 PHE A 315     -37.686   2.367 -10.859  1.00  0.00           H
ATOM   2306  HE1 PHE A 315     -32.738   2.771 -10.528  1.00  0.00           H
ATOM   2307  HE2 PHE A 315     -36.374   0.681  -9.590  1.00  0.00           H
ATOM   2308  HZ  PHE A 315     -33.924   0.872  -9.421  1.00  0.00           H
ATOM   2309  N   VAL A 316     -39.627   3.713 -13.014  1.00 81.50           N
ATOM   2310  CA  VAL A 316     -40.877   3.009 -12.751  1.00 81.74           C
ATOM   2311  C   VAL A 316     -41.512   2.503 -14.066  1.00 81.75           C
ATOM   2312  O   VAL A 316     -42.164   1.463 -14.075  1.00 81.62           O
ATOM   2313  CB  VAL A 316     -41.853   3.988 -12.030  1.00 81.89           C
ATOM   2314  CG1 VAL A 316     -42.957   3.222 -11.278  1.00 82.08           C
ATOM   2315  CG2 VAL A 316     -41.162   4.976 -11.065  1.00 81.96           C
ATOM   2316  H   VAL A 316     -39.623   4.705 -12.825  1.00  0.00           H
ATOM   2317  HA  VAL A 316     -40.658   2.154 -12.109  1.00  0.00           H
ATOM   2318  HB  VAL A 316     -42.343   4.606 -12.787  1.00  0.00           H
ATOM   2319 1HG1 VAL A 316     -43.655   3.901 -10.789  1.00  0.00           H
ATOM   2320 2HG1 VAL A 316     -43.539   2.591 -11.950  1.00  0.00           H
ATOM   2321 3HG1 VAL A 316     -42.533   2.577 -10.507  1.00  0.00           H
ATOM   2322 1HG2 VAL A 316     -41.900   5.623 -10.597  1.00  0.00           H
ATOM   2323 2HG2 VAL A 316     -40.617   4.452 -10.279  1.00  0.00           H
ATOM   2324 3HG2 VAL A 316     -40.468   5.649 -11.569  1.00  0.00           H
ATOM   2325  N   GLU A 317     -41.306   3.229 -15.174  1.00 81.96           N
ATOM   2326  CA  GLU A 317     -41.813   2.888 -16.501  1.00 82.15           C
ATOM   2327  C   GLU A 317     -40.902   1.853 -17.186  1.00 81.98           C
ATOM   2328  O   GLU A 317     -41.397   0.982 -17.898  1.00 81.80           O
ATOM   2329  CB  GLU A 317     -41.838   4.162 -17.368  1.00 82.33           C
ATOM   2330  CG  GLU A 317     -42.781   5.256 -16.817  1.00 82.94           C
ATOM   2331  CD  GLU A 317     -42.791   6.534 -17.656  1.00 84.32           C
ATOM   2332  OE1 GLU A 317     -41.826   6.749 -18.421  1.00 84.12           O
ATOM   2333  OE2 GLU A 317     -43.743   7.324 -17.489  1.00 85.16           O1-
ATOM   2334  H   GLU A 317     -40.751   4.066 -15.086  1.00  0.00           H
ATOM   2335  HA  GLU A 317     -42.823   2.480 -16.425  1.00  0.00           H
ATOM   2336 2HB  GLU A 317     -40.825   4.553 -17.476  1.00  0.00           H
ATOM   2337  HB3 GLU A 317     -42.161   3.900 -18.377  1.00  0.00           H
ATOM   2338 2HG  GLU A 317     -43.799   4.870 -16.757  1.00  0.00           H
ATOM   2339  HG3 GLU A 317     -42.496   5.536 -15.802  1.00  0.00           H
ATOM   2340  N   PHE A 318     -39.583   1.917 -16.951  1.00 81.77           N
ATOM   2341  CA  PHE A 318     -38.601   0.954 -17.448  1.00 81.71           C
ATOM   2342  C   PHE A 318     -38.782  -0.394 -16.728  1.00 81.20           C
ATOM   2343  O   PHE A 318     -38.958  -1.427 -17.370  1.00 81.52           O
ATOM   2344  CB  PHE A 318     -37.184   1.523 -17.208  1.00 82.13           C
ATOM   2345  CG  PHE A 318     -36.037   0.701 -17.775  1.00 83.42           C
ATOM   2346  CD1 PHE A 318     -35.644   0.866 -19.119  1.00 83.47           C
ATOM   2347  CD2 PHE A 318     -35.354  -0.225 -16.958  1.00 84.13           C
ATOM   2348  CE1 PHE A 318     -34.576   0.109 -19.640  1.00 83.85           C
ATOM   2349  CE2 PHE A 318     -34.276  -0.967 -17.474  1.00 84.83           C
ATOM   2350  CZ  PHE A 318     -33.885  -0.800 -18.816  1.00 84.58           C
ATOM   2351  H   PHE A 318     -39.235   2.707 -16.417  1.00  0.00           H
ATOM   2352  HA  PHE A 318     -38.754   0.807 -18.519  1.00  0.00           H
ATOM   2353 2HB  PHE A 318     -37.128   2.515 -17.657  1.00  0.00           H
ATOM   2354  HB3 PHE A 318     -37.009   1.679 -16.142  1.00  0.00           H
ATOM   2355  HD1 PHE A 318     -36.163   1.567 -19.758  1.00  0.00           H
ATOM   2356  HD2 PHE A 318     -35.651  -0.369 -15.930  1.00  0.00           H
ATOM   2357  HE1 PHE A 318     -34.286   0.229 -20.674  1.00  0.00           H
ATOM   2358  HE2 PHE A 318     -33.757  -1.670 -16.837  1.00  0.00           H
ATOM   2359  HZ  PHE A 318     -33.061  -1.376 -19.215  1.00  0.00           H
ATOM   2360  N   PHE A 319     -38.823  -0.375 -15.392  1.00 80.29           N
ATOM   2361  CA  PHE A 319     -38.998  -1.550 -14.543  1.00 79.47           C
ATOM   2362  C   PHE A 319     -40.485  -1.755 -14.190  1.00 79.51           C
ATOM   2363  O   PHE A 319     -40.819  -2.160 -13.077  1.00 79.51           O
ATOM   2364  CB  PHE A 319     -38.184  -1.339 -13.252  1.00 79.03           C
ATOM   2365  CG  PHE A 319     -36.678  -1.370 -13.419  1.00 78.02           C
ATOM   2366  CD1 PHE A 319     -35.916  -0.209 -13.179  1.00 77.99           C
ATOM   2367  CD2 PHE A 319     -36.029  -2.575 -13.764  1.00 76.94           C
ATOM   2368  CE1 PHE A 319     -34.514  -0.257 -13.257  1.00 77.91           C
ATOM   2369  CE2 PHE A 319     -34.625  -2.624 -13.837  1.00 76.98           C
ATOM   2370  CZ  PHE A 319     -33.870  -1.467 -13.571  1.00 77.92           C
ATOM   2371  H   PHE A 319     -38.711   0.517 -14.917  1.00  0.00           H
ATOM   2372  HA  PHE A 319     -38.650  -2.455 -15.045  1.00  0.00           H
ATOM   2373 2HB  PHE A 319     -38.474  -0.397 -12.795  1.00  0.00           H
ATOM   2374  HB3 PHE A 319     -38.421  -2.111 -12.520  1.00  0.00           H
ATOM   2375  HD1 PHE A 319     -36.394   0.720 -12.911  1.00  0.00           H
ATOM   2376  HD2 PHE A 319     -36.603  -3.473 -13.945  1.00  0.00           H
ATOM   2377  HE1 PHE A 319     -33.932   0.628 -13.044  1.00  0.00           H
ATOM   2378  HE2 PHE A 319     -34.127  -3.553 -14.077  1.00  0.00           H
ATOM   2379  HZ  PHE A 319     -32.795  -1.506 -13.585  1.00  0.00           H
ATOM   2380  N   HIS A 320     -41.397  -1.534 -15.147  1.00 79.47           N
ATOM   2381  CA  HIS A 320     -42.850  -1.722 -14.999  1.00 79.75           C
ATOM   2382  C   HIS A 320     -43.231  -3.212 -15.199  1.00 79.97           C
ATOM   2383  O   HIS A 320     -44.254  -3.548 -15.795  1.00 80.11           O
ATOM   2384  CB  HIS A 320     -43.566  -0.818 -16.030  1.00 79.91           C
ATOM   2385  CG  HIS A 320     -44.965  -0.386 -15.654  1.00 79.57           C
ATOM   2386  ND1 HIS A 320     -46.046  -1.249 -15.618  1.00 79.27           N
ATOM   2387  CD2 HIS A 320     -45.464   0.841 -15.275  1.00 79.08           C
ATOM   2388  CE1 HIS A 320     -47.113  -0.543 -15.240  1.00 79.15           C
ATOM   2389  NE2 HIS A 320     -46.834   0.736 -15.016  1.00 79.15           N
ATOM   2390  H   HIS A 320     -41.050  -1.242 -16.051  1.00  0.00           H
ATOM   2391  HA  HIS A 320     -43.145  -1.413 -13.994  1.00  0.00           H
ATOM   2392 2HB  HIS A 320     -43.006   0.106 -16.133  1.00  0.00           H
ATOM   2393  HB3 HIS A 320     -43.575  -1.269 -17.023  1.00  0.00           H
ATOM   2394  HD1 HIS A 320     -46.018  -2.242 -15.823  1.00  0.00           H
ATOM   2395  HD2 HIS A 320     -44.944   1.782 -15.166  1.00  0.00           H
ATOM   2396  HE1 HIS A 320     -48.100  -0.968 -15.124  1.00  0.00           H
ATOM   2397  N   VAL A 321     -42.372  -4.112 -14.715  1.00 80.10           N
ATOM   2398  CA  VAL A 321     -42.430  -5.563 -14.760  1.00 80.02           C
ATOM   2399  C   VAL A 321     -41.563  -6.071 -13.599  1.00 80.28           C
ATOM   2400  O   VAL A 321     -41.989  -7.010 -12.896  1.00 79.98           O
ATOM   2401  OXT VAL A 321     -40.493  -5.465 -13.367  1.00 -1.00           O1-
ATOM   2402  CB  VAL A 321     -42.059  -6.092 -16.175  1.00 80.06           C
ATOM   2403  CG1 VAL A 321     -40.671  -5.632 -16.665  1.00 79.34           C
ATOM   2404  CG2 VAL A 321     -42.193  -7.621 -16.281  1.00 79.29           C
ATOM   2405  H   VAL A 321     -41.594  -3.743 -14.179  1.00  0.00           H
ATOM   2406  HA  VAL A 321     -43.459  -5.858 -14.542  1.00  0.00           H
ATOM   2407  HB  VAL A 321     -42.791  -5.676 -16.869  1.00  0.00           H
ATOM   2408 1HG1 VAL A 321     -40.480  -5.978 -17.681  1.00  0.00           H
ATOM   2409 2HG1 VAL A 321     -40.587  -4.544 -16.676  1.00  0.00           H
ATOM   2410 3HG1 VAL A 321     -39.872  -6.018 -16.031  1.00  0.00           H
ATOM   2411 1HG2 VAL A 321     -42.041  -7.959 -17.307  1.00  0.00           H
ATOM   2412 2HG2 VAL A 321     -41.464  -8.135 -15.654  1.00  0.00           H
ATOM   2413 3HG2 VAL A 321     -43.186  -7.950 -15.972  1.00  0.00           H
TER    2414      VAL A 321
HETATM 2415  C1  OBA     1     -19.316  -5.423 -12.671  1.00  0.00           C
HETATM 2416  N1  OBA     1     -18.129  -6.087 -12.799  1.00  0.00           N
HETATM 2417  C2  OBA     1     -18.398  -7.404 -13.071  1.00  0.00           C
HETATM 2418  C3  OBA     1     -20.397  -6.350 -12.918  1.00  0.00           C
HETATM 2419  C4  OBA     1     -19.846  -7.544 -13.169  1.00  0.00           C
HETATM 2420  C5  OBA     1     -17.512  -8.419 -13.159  1.00  0.00           C
HETATM 2421  C6  OBA     1     -16.088  -8.243 -12.980  1.00  0.00           C
HETATM 2422  N2  OBA     1     -15.379  -7.062 -13.050  1.00  0.00           N
HETATM 2423  C7  OBA     1     -15.171  -9.220 -12.718  1.00  0.00           C
HETATM 2424  C8  OBA     1     -14.030  -7.291 -12.842  1.00  0.00           C
HETATM 2425  C9  OBA     1     -13.877  -8.633 -12.614  1.00  0.00           C
HETATM 2426  O1  OBA     1     -20.497  -8.731 -13.449  1.00  0.00           O
HETATM 2427  C10 OBA     1     -21.907  -8.734 -13.277  1.00  0.00           C
HETATM 2428  C11 OBA     1     -15.480 -10.680 -12.465  1.00  0.00           C
HETATM 2429  C12 OBA     1     -13.028  -6.169 -12.871  1.00  0.00           C
HETATM 2430  C13 OBA     1     -20.135  -1.972 -11.572  1.00  0.00           C
HETATM 2431  C14 OBA     1     -20.721  -0.804 -11.044  1.00  0.00           C
HETATM 2432  C15 OBA     1     -19.944   0.327 -10.728  1.00  0.00           C
HETATM 2433  C16 OBA     1     -18.553   0.322 -10.948  1.00  0.00           C
HETATM 2434  C17 OBA     1     -17.932  -0.835 -11.455  1.00  0.00           C
HETATM 2435  C18 OBA     1     -18.719  -1.959 -11.764  1.00  0.00           C
HETATM 2436  C19 OBA     1     -20.638  -3.248 -11.944  1.00  0.00           C
HETATM 2437  C20 OBA     1     -19.564  -3.994 -12.324  1.00  0.00           C
HETATM 2438  N3  OBA     1     -18.427  -3.225 -12.232  1.00  0.00           N
HETATM 2439  H1  OBA     1     -17.912  -9.402 -13.355  1.00  0.00           H
HETATM 2440  H2  OBA     1     -15.804  -6.161 -13.221  1.00  0.00           H
HETATM 2441  H3  OBA     1     -12.945  -9.131 -12.396  1.00  0.00           H
HETATM 2442  H4  OBA     1     -21.448  -6.106 -12.893  1.00  0.00           H
HETATM 2443  H5  OBA     1     -22.299  -9.730 -13.485  1.00  0.00           H
HETATM 2444  H6  OBA     1     -22.173  -8.480 -12.250  1.00  0.00           H
HETATM 2445  H7  OBA     1     -22.397  -8.035 -13.955  1.00  0.00           H
HETATM 2446  H8  OBA     1     -14.654 -11.164 -11.943  1.00  0.00           H
HETATM 2447  H9  OBA     1     -16.374 -10.779 -11.848  1.00  0.00           H
HETATM 2448  H10 OBA     1     -15.648 -11.200 -13.409  1.00  0.00           H
HETATM 2449  H11 OBA     1     -12.019  -6.557 -12.739  1.00  0.00           H
HETATM 2450  H12 OBA     1     -13.075  -5.640 -13.824  1.00  0.00           H
HETATM 2451  H13 OBA     1     -13.226  -5.460 -12.069  1.00  0.00           H
HETATM 2452  H14 OBA     1     -21.784  -0.803 -10.867  1.00  0.00           H
HETATM 2453  H15 OBA     1     -20.427   1.197 -10.308  1.00  0.00           H
HETATM 2454  H16 OBA     1     -17.961   1.193 -10.705  1.00  0.00           H
HETATM 2455  H17 OBA     1     -16.862  -0.862 -11.599  1.00  0.00           H
HETATM 2456  H18 OBA     1     -21.674  -3.534 -11.846  1.00  0.00           H
HETATM 2457  H19 OBA     1     -17.510  -3.604 -12.427  1.00  0.00           H
CONECT 2415 2416 2418 2437
CONECT 2415 2416
CONECT 2416 2415 2417
CONECT 2416 2415
CONECT 2417 2416 2419 2420
CONECT 2417 2420
CONECT 2418 2415 2419 2442
CONECT 2418 2419
CONECT 2419 2417 2418 2426
CONECT 2419 2418
CONECT 2420 2417 2421 2439
CONECT 2420 2417
CONECT 2421 2420 2422 2423
CONECT 2421 2423
CONECT 2422 2421 2424 2440
CONECT 2423 2421 2425 2428
CONECT 2423 2421
CONECT 2424 2422 2425 2429
CONECT 2424 2425
CONECT 2425 2423 2424 2441
CONECT 2425 2424
CONECT 2439 2420
CONECT 2440 2422
CONECT 2441 2425
CONECT 2442 2418
CONECT 2426 2419 2427
CONECT 2427 2426 2443 2444 2445
CONECT 2443 2427
CONECT 2444 2427
CONECT 2445 2427
CONECT 2428 2423 2446 2447 2448
CONECT 2446 2428
CONECT 2447 2428
CONECT 2448 2428
CONECT 2429 2424 2449 2450 2451
CONECT 2449 2429
CONECT 2450 2429
CONECT 2451 2429
CONECT 2430 2431 2435 2436
CONECT 2430 2435
CONECT 2431 2430 2432 2452
CONECT 2431 2432
CONECT 2432 2431 2433 2453
CONECT 2432 2431
CONECT 2433 2432 2434 2454
CONECT 2433 2434
CONECT 2434 2433 2435 2455
CONECT 2434 2433
CONECT 2435 2430 2434 2438
CONECT 2435 2430
CONECT 2436 2430 2437 2456
CONECT 2436 2437
CONECT 2437 2415 2436 2438
CONECT 2437 2436
CONECT 2438 2435 2437 2457
CONECT 2452 2431
CONECT 2453 2432
CONECT 2454 2433
CONECT 2455 2434
CONECT 2456 2436
CONECT 2457 2438
ENDMDL
END   
REMARK 888
REMARK 888 WRITTEN BY MAESTRO (A PRODUCT OF SCHRODINGER, LLC)
TITLE     MCL-1.6
MODEL        3
ATOM      1  N   ASP A 172     -27.926  20.743  -7.707  1.00 96.19           N1+
ATOM      2  CA  ASP A 172     -28.760  20.474  -8.895  1.00 96.26           C
ATOM      3  C   ASP A 172     -29.916  19.583  -8.459  1.00 95.89           C
ATOM      4  O   ASP A 172     -29.717  18.732  -7.590  1.00 95.71           O
ATOM      5  CB  ASP A 172     -27.986  19.811 -10.071  1.00 96.65           C
ATOM      6  CG  ASP A 172     -26.698  20.510 -10.503  1.00 97.20           C
ATOM      7  OD1 ASP A 172     -26.248  20.249 -11.641  1.00 97.97           O
ATOM      8  OD2 ASP A 172     -26.148  21.270  -9.678  1.00 97.35           O1-
ATOM      9  H1  ASP A 172     -27.056  21.126  -8.079  1.00  0.00           H
ATOM     10  H2  ASP A 172     -28.387  21.387  -7.090  1.00  0.00           H
ATOM     11  H3  ASP A 172     -27.766  19.867  -7.237  1.00 -1.00           H
ATOM     12  HA  ASP A 172     -29.147  21.436  -9.235  1.00  0.00           H
ATOM     13 2HB  ASP A 172     -27.719  18.787  -9.818  1.00 -1.00           H
ATOM     14  HB3 ASP A 172     -28.641  19.744 -10.942  1.00  0.00           H
ATOM     15  N   ASP A 173     -31.102  19.763  -9.046  1.00 95.58           N
ATOM     16  CA  ASP A 173     -32.356  19.065  -8.732  1.00 95.01           C
ATOM     17  C   ASP A 173     -32.252  17.566  -9.066  1.00 94.17           C
ATOM     18  O   ASP A 173     -32.538  16.730  -8.211  1.00 94.07           O
ATOM     19  CB  ASP A 173     -33.546  19.726  -9.489  1.00 95.46           C
ATOM     20  CG  ASP A 173     -33.500  19.717 -11.021  1.00 96.43           C
ATOM     21  OD1 ASP A 173     -34.581  19.801 -11.634  1.00 96.63           O
ATOM     22  OD2 ASP A 173     -32.380  19.631 -11.569  1.00 97.57           O1-
ATOM     23  H   ASP A 173     -31.153  20.340  -9.879  1.00  0.00           H
ATOM     24  HA  ASP A 173     -32.536  19.157  -7.659  1.00  0.00           H
ATOM     25 2HB  ASP A 173     -34.471  19.234  -9.186  1.00 -1.00           H
ATOM     26  HB3 ASP A 173     -33.647  20.763  -9.171  1.00  0.00           H
ATOM     27  N   LEU A 174     -31.751  17.226 -10.261  1.00 93.04           N
ATOM     28  CA  LEU A 174     -31.552  15.853 -10.734  1.00 91.69           C
ATOM     29  C   LEU A 174     -30.516  15.103  -9.881  1.00 90.46           C
ATOM     30  O   LEU A 174     -30.657  13.902  -9.645  1.00 90.50           O
ATOM     31  CB  LEU A 174     -31.075  15.869 -12.203  1.00 91.89           C
ATOM     32  CG  LEU A 174     -32.099  16.392 -13.232  1.00 92.18           C
ATOM     33  CD1 LEU A 174     -31.431  16.557 -14.607  1.00 92.08           C
ATOM     34  CD2 LEU A 174     -33.335  15.482 -13.334  1.00 91.48           C
ATOM     35  H   LEU A 174     -31.706  17.994 -10.938  1.00  0.00           H
ATOM     36  HA  LEU A 174     -32.496  15.312 -10.651  1.00  0.00           H
ATOM     37 2HB  LEU A 174     -30.166  16.469 -12.271  1.00 -1.00           H
ATOM     38  HB3 LEU A 174     -30.780  14.859 -12.495  1.00  0.00           H
ATOM     39  HG  LEU A 174     -32.442  17.381 -12.926  1.00  0.00           H
ATOM     40 1HD1 LEU A 174     -32.146  16.900 -15.355  1.00 -1.00           H
ATOM     41 2HD1 LEU A 174     -30.626  17.290 -14.568  1.00 -1.00           H
ATOM     42 3HD1 LEU A 174     -31.003  15.620 -14.959  1.00 -1.00           H
ATOM     43 1HD2 LEU A 174     -33.992  15.795 -14.147  1.00 -1.00           H
ATOM     44 2HD2 LEU A 174     -33.054  14.445 -13.511  1.00 -1.00           H
ATOM     45 3HD2 LEU A 174     -33.931  15.510 -12.421  1.00 -1.00           H
ATOM     46  N   TYR A 175     -29.500  15.827  -9.381  1.00 88.83           N
ATOM     47  CA  TYR A 175     -28.497  15.308  -8.454  1.00 87.01           C
ATOM     48  C   TYR A 175     -29.160  14.998  -7.107  1.00 85.85           C
ATOM     49  O   TYR A 175     -29.050  13.870  -6.646  1.00 85.33           O
ATOM     50  CB  TYR A 175     -27.316  16.292  -8.295  1.00 87.16           C
ATOM     51  CG  TYR A 175     -26.108  15.710  -7.571  1.00 87.20           C
ATOM     52  CD1 TYR A 175     -26.029  15.752  -6.162  1.00 87.15           C
ATOM     53  CD2 TYR A 175     -25.074  15.090  -8.305  1.00 87.66           C
ATOM     54  CE1 TYR A 175     -24.949  15.139  -5.495  1.00 87.20           C
ATOM     55  CE2 TYR A 175     -23.995  14.480  -7.635  1.00 87.45           C
ATOM     56  CZ  TYR A 175     -23.944  14.483  -6.228  1.00 87.42           C
ATOM     57  OH  TYR A 175     -22.941  13.838  -5.566  1.00 87.70           O
ATOM     58  H   TYR A 175     -29.518  16.815  -9.579  1.00  0.00           H
ATOM     59  HA  TYR A 175     -28.100  14.374  -8.850  1.00  0.00           H
ATOM     60 2HB  TYR A 175     -26.981  16.610  -9.283  1.00 -1.00           H
ATOM     61  HB3 TYR A 175     -27.629  17.196  -7.776  1.00  0.00           H
ATOM     62  HD1 TYR A 175     -26.809  16.222  -5.581  1.00  0.00           H
ATOM     63  HD2 TYR A 175     -25.115  15.048  -9.385  1.00  0.00           H
ATOM     64  HE1 TYR A 175     -24.905  15.149  -4.415  1.00  0.00           H
ATOM     65  HE2 TYR A 175     -23.219  13.994  -8.206  1.00  0.00           H
ATOM     66  HH  TYR A 175     -22.487  13.176  -6.080  1.00  0.00           H
ATOM     67  N   ARG A 176     -29.906  15.945  -6.515  1.00 84.57           N
ATOM     68  CA  ARG A 176     -30.617  15.755  -5.246  1.00 83.22           C
ATOM     69  C   ARG A 176     -31.669  14.634  -5.307  1.00 82.34           C
ATOM     70  O   ARG A 176     -31.737  13.823  -4.383  1.00 81.93           O
ATOM     71  CB  ARG A 176     -31.286  17.067  -4.799  1.00 83.33           C
ATOM     72  CG  ARG A 176     -30.322  18.175  -4.328  1.00 83.41           C
ATOM     73  CD  ARG A 176     -29.581  17.875  -3.015  1.00 82.97           C
ATOM     74  NE  ARG A 176     -30.496  17.758  -1.871  1.00 82.06           N
ATOM     75  CZ  ARG A 176     -30.170  17.405  -0.622  1.00 81.98           C
ATOM     76  NH1 ARG A 176     -28.902  17.140  -0.296  1.00 81.90           N
ATOM     77  NH2 ARG A 176     -31.117  17.314   0.307  1.00 81.92           N1+
ATOM     78  H   ARG A 176     -30.028  16.832  -6.991  1.00  0.00           H
ATOM     79  HA  ARG A 176     -29.887  15.449  -4.497  1.00  0.00           H
ATOM     80 2HB  ARG A 176     -31.902  17.455  -5.610  1.00 -1.00           H
ATOM     81  HB3 ARG A 176     -31.986  16.844  -3.994  1.00  0.00           H
ATOM     82 2HG  ARG A 176     -29.584  18.378  -5.102  1.00 -1.00           H
ATOM     83  HG3 ARG A 176     -30.887  19.100  -4.209  1.00  0.00           H
ATOM     84 2HD  ARG A 176     -28.989  16.964  -3.101  1.00 -1.00           H
ATOM     85  HD3 ARG A 176     -28.879  18.682  -2.803  1.00  0.00           H
ATOM     86  HE  ARG A 176     -31.501  18.008  -2.069  1.00  0.00           H
ATOM     87 1HH1 ARG A 176     -28.636  16.868   0.638  1.00 -1.00           H
ATOM     88 2HH1 ARG A 176     -28.166  17.211  -0.977  1.00 -1.00           H
ATOM     89 1HH2 ARG A 176     -30.937  17.055   1.263  1.00 -1.00           H
ATOM     90 2HH2 ARG A 176     -32.129  17.478   0.055  1.00 -1.00           H
ATOM     91  N   GLN A 177     -32.432  14.553  -6.409  1.00 81.30           N
ATOM     92  CA  GLN A 177     -33.419  13.502  -6.660  1.00 80.15           C
ATOM     93  C   GLN A 177     -32.767  12.111  -6.666  1.00 79.64           C
ATOM     94  O   GLN A 177     -33.254  11.201  -6.001  1.00 79.62           O
ATOM     95  CB  GLN A 177     -34.174  13.782  -7.983  1.00 79.96           C
ATOM     96  CG  GLN A 177     -35.326  12.790  -8.252  1.00 79.60           C
ATOM     97  CD  GLN A 177     -36.164  13.148  -9.476  1.00 80.20           C
ATOM     98  OE1 GLN A 177     -35.649  13.264 -10.583  1.00 81.61           O
ATOM     99  NE2 GLN A 177     -37.473  13.277  -9.307  1.00 80.37           N
ATOM    100  H   GLN A 177     -32.349  15.295  -7.101  1.00  0.00           H
ATOM    101  HA  GLN A 177     -34.127  13.527  -5.832  1.00  0.00           H
ATOM    102 2HB  GLN A 177     -34.584  14.793  -7.952  1.00 -1.00           H
ATOM    103  HB3 GLN A 177     -33.479  13.764  -8.824  1.00  0.00           H
ATOM    104 2HG  GLN A 177     -34.940  11.781  -8.397  1.00 -1.00           H
[truncated: 1,382,965 more chars]
